# Supplementary material for: Comparing multiscale, presence-only habitat suitability models created with structured survey data and community science data for a rare warbler species at the southern range margin
Source: PLoS One. 2023 Apr 12;18(4):e0275556. doi: 10.1371/journal.pone.0275556 (PMC10096272; doi:10.1371/journal.pone.0275556)
Supplement: S1 Dataset — (CSV) [file pone.0275556.s003.csv]

	DATASET	for0to10_150	for25to50_150	for25to50_2500	road_150	road_2500	dev_2500	ag_2500	canopy_150	canopy_2500	rap_150	rap_2500	elevation	slope	aspect
1	AUD	0.049586777	0.190082639	0.320592344	0.099173553	0.023593532	0.000573703	0.001075693	0.871975303	0.900740206	0.022839505	0.049295854	975.1937256	15.56653023	0.672937274
2	AUD	0.008264462	0	0.148302197	0.107438013	0.027358457	0.000573703	0.00150597	0.143086419	0.762534082	0.673580229	0.114725143	1340.594116	6.562178612	4.859294891
3	AUD	0.090909094	0.016528925	0.301194012	0.099173553	0.022840546	7.17E-05	0.00100398	0.711975336	0.808089614	0.038024694	0.085497245	1123.030518	7.208095074	5.105173111
4	AUD	0.008264462	0.107438013	0.264979035	0.132231399	0.043565564	0.000717129	0.001075693	0.613209903	0.655751586	0.130123451	0.194242463	867.0696411	13.86555576	3.049343824
5	AUD	0.05785124	0.016528925	0.212270066	0.148760334	0.019470042	0.000107569	0.001326688	0.521234572	0.772693634	0.19802469	0.08640483	1277.335083	14.62461472	1.323507309
6	AUD	0	0.049586777	0.209616691	0.107438013	0.010685217	0	3.59E-05	0.859135807	0.897493184	0.012839505	0.025567062	1155.33313	23.26792526	6.171721458
7	AUD	0.03305785	0	0.26307863	0.099173553	0.022768833	0.000107569	3.59E-05	0.653086424	0.789139986	0.208395064	0.099173792	1083.885376	16.07199478	4.838044643
8	AUD	0	0.03305785	0.293449044	0.11570248	0.027752878	0.000358564	0.000537846	0.641975343	0.774386227	0.171851844	0.130402237	1075.578735	6.490898132	5.508926868
9	AUD	0	0.446280986	0.312703937	0	0.010398365	3.59E-05	0.000179282	0.944567859	0.923841178	0.032962963	0.042570625	1062.936646	20.27796936	1.205652833
10	AUD	0.12396694	0.322314054	0.345333278	0	0.004159346	3.59E-05	3.59E-05	0.899506152	0.946042776	0.030123457	0.0290448	992.7338257	20.9336338	2.318741083
11	AUD	0.074380167	0.016528925	0.216823831	0.17355372	0.018824626	0.000143426	0.001326688	0.492592573	0.774656653	0.267160505	0.085534699	1290.32019	13.54461861	0.776736021
12	AUD	0.11570248	0	0.226397499	0.03305785	0.008713113	3.59E-05	3.59E-05	0.550246954	0.752870739	0.078518517	0.069924176	1355.940552	11.61597061	2.294155359
13	AUD	0	0.008264462	0.20298326	0	0.009968088	0.000143426	3.59E-05	0.395432085	0.590353251	0.308518529	0.09702576	1244.130615	8.210529327	1.475458503
14	AUD	0.016528925	0.008264462	0.157373875	0	0.004051777	0	7.17E-05	0.50555557	0.797905147	0.425308645	0.10788247	1569.325195	12.44488811	1.427811265
15	AUD	0.074380167	0.008264462	0.141740471	0.090909094	0.024633368	0.000286851	0.00150597	0.23345679	0.764528632	0.479629636	0.113716766	1338.951782	5.397015572	0.867016196
16	AUD	0	0.016528925	0.168417662	0.140495867	0.013984008	0	0.001756965	0.571481466	0.919070661	0.165308654	0.046930045	1016.685608	8.139210701	2.586198807
17	AUD	0	0.272727281	0.239915386	0	0.003155366	0.000430277	0.000107569	0.980617285	0.952727795	0.005679013	0.025691895	1049.616943	14.99558544	5.962334156
18	AUD	0	0.107438013	0.256552756	0	0.017784789	7.17E-05	0.000250995	0.827283919	0.854690909	0.0762963	0.063622452	1275.904541	13.44406033	3.708538532
19	AUD	0.008264462	0.008264462	0.135214597	0.107438013	0.023557674	0.000215139	0.001541827	0.629135847	0.759690702	0.063950613	0.092988119	1291.97876	9.792541504	2.885457516
20	AUD	0	0.090909094	0.210871667	0.12396694	0.031589516	0.000358564	0.001828678	0.438395083	0.64623332	0.332222223	0.242967322	953.3834229	6.041539192	4.598138809
21	AUD	0.024793388	0.206611574	0.273943126	0	0.004912331	0	0	0.961728334	0.948318005	0.02851852	0.022975173	1146.236816	23.84917641	0.930512369
22	AUD	0	0.165289253	0.268062681	0.099173553	0.039908208	0.000215139	0.000609559	0.428765446	0.655510187	0.364567906	0.193571582	973.9710693	12.68002415	1.099977255
23	AUD	0	0.024793388	0.051095415	0	0.088995658	0.001362544	0.006239019	0.513209879	0.568059564	0.02074074	0.167877853	791.048645	14.32652187	4.313924789
24	AUD	0	0.008264462	0.162967473	0.322314054	0.114848144	0.033167198	0.001613539	0.197530866	0.515209675	0.041234568	0.168694794	906.145874	3.818351746	4.391660213
25	AUD	0.008264462	0.0661157	0.144716561	0.090909094	0.064792573	0.001326688	0.00200796	0.59074074	0.567930102	0.171851844	0.204806045	890.5753784	13.35517406	0.164022475
26	AUD	0	0.165289253	0.136648864	0.041322313	0.024489943	0.000250995	0.001541827	0.749382734	0.687660515	0.024320988	0.093283556	1281.219604	19.02853012	2.411855698
27	AUD	0.074380167	0.008264462	0.141740471	0.0661157	0.012513895	0	0.000107569	0.23345679	0.764528632	0.490617305	0.092206754	1338.951782	5.397015572	0.867016196
28	AUD	0	0.107438013	0.271325618	0	0.022087561	0.000286851	0.000645416	0.809876561	0.834274352	0.057654317	0.057527855	673.760376	19.18985748	6.066082954
29	AUD	0	0.355371892	0.276919216	0.074380167	0.028147299	0.00050199	0.000573703	0.739753127	0.716915727	0.047530867	0.124960005	1064.398315	25.92778778	4.664131641
30	AUD	0	0.11570248	0.322134167	0	0.023055686	0.000645416	0.000645416	0.859629571	0.860074461	0.011851852	0.041694023	862.3168335	26.07369232	4.709499836
31	AUD	0	0.512396693	0.295277715	0.0661157	0.028111441	0.00150597	0.001147406	0.896172881	0.844863832	0.033580247	0.050760556	924.9658203	29.82199669	0.74121201
32	AUD	0.0661157	0.049586777	0.247696221	0.03305785	0.017605508	3.59E-05	0.000286851	0.346666694	0.762316346	0.662839532	0.102834158	1131.820679	7.439181328	2.406864643
33	AUD	0	0.264462799	0.220373631	0.024793388	0.010936212	0	0.000179282	0.815432131	0.795158386	0.019259259	0.072175786	1212.53064	11.43486595	2.334247589
34	AUD	0	0.380165279	0.152569115	0	0.036214996	0.001685252	0.001649396	0.812716067	0.659877956	0.03185185	0.130696759	1222.959229	8.539228439	4.708767891
35	AUD	0	0.140495867	0.153071105	0.03305785	0.033669189	0.000824698	0.001434257	0.76333338	0.673511982	0.074814819	0.114665031	1282.281738	11.342803	4.021679878
36	AUD	0.024793388	0.024793388	0.27383557	0.082644626	0.035318583	0.000394421	0.000752985	0.241851851	0.661077261	0.640864193	0.199116006	896.8497925	27.89406013	2.941302061
37	AUD	0	0.157024801	0.276345521	0	0.035354439	0.000286851	0.002043816	0.83629632	0.608659685	0.037654322	0.231348649	1092.439453	25.61090851	4.959705353
38	AUD	0	0.190082639	0.269174218	0.082644626	0.03617914	0.000143426	0.001900391	0.548024654	0.64418602	0.242345676	0.193012163	1065.77478	11.99466896	5.275457859
39	AUD	0	0.404958665	0.265050739	0	0.040768761	0.000286851	0.001756965	0.812098742	0.606173217	0.022469137	0.232847095	1051.350342	30.74409294	1.843387961
40	AUD	0	0.214876026	0.246333674	0.05785124	0.044569544	0.000322708	0.001864534	0.615925968	0.605441332	0.098888896	0.242576182	1011.200439	24.50983429	6.008443356
41	AUD	0.008264462	0.256198347	0.269712061	0.082644626	0.033561621	0.000107569	0.000932267	0.627283931	0.68899858	0.217407405	0.179726303	1047.629272	21.77975464	3.781757832
42	AUD	0	0	0.072286561	0.049586777	0.035999857	0.000430277	0.012729033	0.314320982	0.529625058	0.531358004	0.26786536	897.3864746	6.830544949	4.245743752
43	AUD	0	0.11570248	0.282082528	0.165289253	0.039477929	0.000286851	0.00100398	0.487037063	0.642613173	0.250123471	0.187063202	888.1439209	5.28763628	0.876539707
44	AUD	0	0.132231399	0.200365737	0.148760334	0.039119367	0.000466134	0.000250995	0.730370402	0.734624803	0.102592595	0.143811077	1037.243774	7.047171593	0.746269226
45	AUD	0.008264462	0.107438013	0.199146613	0.107438013	0.044892251	0.000860554	0.00050199	0.661234617	0.691422641	0.102839507	0.164548054	883.6863403	7.218191624	2.225913048
46	AUD	0.016528925	0	0.176377788	0.024793388	0.029545698	0.000394421	0.000466134	0.857160509	0.758049846	0.044938274	0.139014289	1036.033203	9.931744576	1.940833211
47	AUD	0.016528925	0.11570248	0.161031231	0.0661157	0.0373624	0.000681272	0.001039836	0.738271654	0.745826423	0.157037035	0.127013728	837.7692871	1.790819883	4.484469414
48	AUD	0.041322313	0.0661157	0.191796049	0.132231399	0.059665103	0.002545807	0.001326688	0.430493802	0.588452518	0.274444461	0.224947065	958.0930176	11.79068661	5.611631393
49	AUD	0	0.024793388	0.147764355	0.157024801	0.056653161	0.002294812	0.001039836	0.436172843	0.667501509	0.303209871	0.16697073	843.4387207	18.26905632	3.812601566
50	AUD	0	0.05785124	0.150310159	0.157024801	0.061242785	0.002940227	0.001254975	0.401975334	0.59353739	0.35395062	0.209652781	958.7177124	14.96800327	1.644755602
51	AUD	0	0.074380167	0.147907779	0.157024801	0.056043603	0.002258955	0.00100398	0.579999983	0.669029534	0.212469146	0.166503772	841.8643188	7.30005312	3.467873335
52	AUD	0.041322313	0.008264462	0.279070616	0.11570248	0.036824554	0.000143426	0.001972104	0.1454321	0.635600328	0.598271608	0.201497987	1018.356384	13.70762157	0.135029346
53	AUD	0.206611574	0	0.226720214	0.099173553	0.01828678	0.000143426	0.001290831	0.431604922	0.721416652	0.266049385	0.084775537	1261.542358	7.931685448	0.460186452
54	AUD	0.008264462	0.03305785	0.249130487	0.107438013	0.016709097	0.000107569	0.001864534	0.39938271	0.666275382	0.23283951	0.130545095	1141.771118	9.009034157	2.061509848
55	AUD	0.008264462	0.0661157	0.165656716	0.132231399	0.060561512	0.002725089	0.001075693	0.310246915	0.58980304	0.322345704	0.220010161	947.4782715	12.84388256	2.892657042
56	AUD	0	0.074380167	0.153967515	0.090909094	0.029366417	0.000681272	0.00150597	0.684444427	0.69187808	0.241851851	0.097782604	1330.906006	20.89340973	3.966081619
57	AUD	0	0.099173553	0.15264082	0.074380167	0.031087525	0.000788841	0.001577683	0.609382689	0.677218556	0.272222221	0.11062555	1324.076172	11.06643963	4.970720291
58	AUD	0.12396694	0	0.199863747	0	0.007099574	7.17E-05	0.002868515	0.173580244	0.630363822	0.391358018	0.102636278	1341.874268	12.08121681	1.814028621
59	AUD	0.12396694	0	0.208325863	0	0.00763742	7.17E-05	0.002904371	0.380123436	0.617584705	0.320370376	0.108073883	1334.908081	5.009141922	1.361075282
60	AUD	0.082644626	0	0.20868443	0	0.011940191	7.17E-05	0.002904371	0.239753097	0.6209566	0.452716053	0.116393268	1336.049561	13.42386341	1.811638117
61	AUD	0.016528925	0	0.232026964	0	0.011223063	0.000143426	0.002187242	0.11444445	0.634020567	0.380987674	0.0956489	1294.326782	3.65631938	6.241600513
62	AUD	0.008264462	0.223140493	0.234178349	0.090909094	0.032450069	0.000430277	0.000752985	0.710370421	0.717838049	0.104444444	0.159945905	1004.308716	14.43227577	0.398723513
63	AUD	0.008264462	0.223140493	0.254759938	0.12396694	0.039477929	0.000322708	0.00150597	0.574691355	0.6396842	0.131358027	0.214129642	978.4960327	2.612273455	0.57054776
64	AUD	0.03305785	0.206611574	0.239736095	0	0.005844598	0	7.17E-05	0.813950658	0.9503842	0.045185186	0.024470849	1108.07666	29.86037254	1.463001966
65	AUD	0	0.074380167	0.29552871	0.132231399	0.028971996	0.001254975	0.000968124	0.835555553	0.890269101	0.085432097	0.053494383	803.9797363	9.397737503	1.076756716
66	AUD	0	0.206611574	0.310301542	0.099173553	0.026031768	0.000788841	0.001075693	0.784814835	0.901436448	0.073703706	0.045814414	874.3513794	13.91369057	4.375452042
67	AUD	0.008264462	0.206611574	0.252967119	0.090909094	0.009788806	7.17E-05	3.59E-05	0.692962945	0.903218865	0.09703704	0.036047436	1053.107788	14.15580082	1.147913933
68	AUD	0	0.008264462	0.195166558	0.12396694	0.009788806	7.17E-05	0	0.712962925	0.898526073	0.073086418	0.034845348	1128.996094	5.13385725	0.542361319
69	AUD	0.12396694	0.11570248	0.143389866	0.099173553	0.063322455	0.001290831	0.002043816	0.72790122	0.549337029	0.032592591	0.222916454	898.5628052	13.8223362	4.837904453
70	AUD	0.024793388	0.024793388	0.23410663	0.082644626	0.049159165	0.004804762	0.00050199	0.579382718	0.733781517	0.225432098	0.088043831	937.5336304	11.85642147	1.951852202
71	AUD	0.016528925	0.008264462	0.308329463	0	0.02190828	7.17E-05	0.000573703	0.88160491	0.787830174	0.038765434	0.082754172	1177.323364	5.428927422	2.812439442
72	AUD	0	0.181818187	0.251425296	0.074380167	0.017928215	0	0.004948188	0.813580275	0.7254529	0.04567901	0.134913772	1144.061646	13.16658211	4.626149654
73	AUD	0.024793388	0.008264462	0.264871448	0.082644626	0.018752914	0	0.001936247	0.599135816	0.74096626	0.20074074	0.127327204	1105.09668	7.325965405	3.942601442
74	AUD	0	0.074380167	0.281508833	0.12396694	0.029509842	0.000286851	0.000717129	0.543580234	0.688378096	0.081111103	0.134952143	1069.710571	8.585195541	5.587437153
75	AUD	0	0.041322313	0.315213889	0.090909094	0.024346517	0.000717129	0.001075693	0.854691386	0.854189277	0.018148148	0.047116831	915.6646118	18.21269035	5.293808937
76	AUD	0	0.008264462	0.190541074	0	0.007063717	3.59E-05	3.59E-05	0.807407379	0.878658295	0.07185185	0.04084054	1333.592407	14.27715874	6.154827118
77	AUD	0	0.256198347	0.220660478	0	0.023593532	0.000537846	0.001183262	0.950740755	0.826783419	0.022345679	0.055411253	910.9221191	21.80293274	4.572479248
78	AUD	0	0.355371892	0.281186134	0	0.003442217	0	3.59E-05	0.967777789	0.944468558	0.01691358	0.026394194	1113.473511	18.15026283	5.79935503
79	AUD	0.107438013	0.30578512	0.344436884	0	0.006346588	0.000322708	0.000179282	0.896543205	0.912047267	0.025308643	0.031896528	999.9606934	16.55776787	2.334355354
80	AUD	0	0.479338855	0.30198285	0	0.025529779	0.001183262	0.001326688	0.910617292	0.891997278	0.026419753	0.050338898	980.3709106	18.70166016	1.123705387
81	AUD	0	0.471074373	0.283516794	0	0.009250959	0.000430277	0.000286851	0.949753106	0.931797087	0.016790124	0.027718341	991.5055542	30.96806717	0.763730466
82	AUD	0	0.561983466	0.277277768	0	0.005486034	0.000358564	0	0.885802448	0.944203615	0.017530864	0.022129085	1064.329956	20.42409897	0.80666548
83	AUD	0	0.074380167	0.250385463	0.074380167	0.026246907	0.000394421	3.59E-05	0.833580256	0.909599125	0.061604939	0.040293589	808.9109497	17.05556107	5.963497162
84	AUD	0	0.380165279	0.252285838	0	0.014736993	0.001039836	0.000179282	0.891851902	0.878463686	0.031728394	0.044316426	919.8198853	16.19582176	0.418856353
85	AUD	0	0.520661175	0.24999103	0	0.016565671	0.000932267	0.000215139	0.882839501	0.872755587	0.022345679	0.051053215	878.7225342	21.53913498	0.257041007
86	AUD	0.016528925	0.165289253	0.19330202	0	0.00713543	0.000215139	0.000107569	0.884691417	0.901056468	0.027530864	0.037867676	1084.782471	12.82820702	6.025373459
87	AUD	0	0.016528925	0.209760115	0	0.007924271	0.000143426	3.59E-05	0.875555575	0.885120451	0.026666667	0.036436267	1249.912109	12.35409546	1.640466332
88	AUD	0	0.206611574	0.273584574	0.049586777	0.024382373	0.000107569	0.000394421	0.602098763	0.767349839	0.216172844	0.106901847	955.7595825	5.606169701	3.036484241
89	AUD	0.024793388	0.223140493	0.229552865	0	0.004984044	0	7.17E-05	0.890740752	0.946970761	0.04567901	0.025477368	1148.158447	25.51791	0.572106123
90	AUD	0	0	0.254867524	0	0.010470077	3.59E-05	7.17E-05	0.247037023	0.841692209	0.231358036	0.061777707	1325.769165	15.0754137	4.640179157
91	AUD	0.016528925	0.041322313	0.342608184	0.049586777	0.000573703	0	0	0.87283951	0.947603703	0.035185184	0.020335197	1345.418335	24.83520508	4.208204269
92	AUD	0.03305785	0	0.325755686	0.140495867	0.009107534	0	0	0.72679019	0.856973469	0.060987655	0.041712057	1392.369873	14.83030701	5.677055359
93	AUD	0	0.099173553	0.263688207	0.132231399	0.023772813	0.002474094	0.001111549	0.577777803	0.821164608	0.195925921	0.058777567	622.4611816	12.99612236	2.55919385
94	AUD	0	0.008264462	0.194628701	0	0.010075657	0.000107569	7.17E-05	0.612716079	0.826593935	0.129012346	0.091680154	1432.52478	14.93492126	3.578488588
95	AUD	0.03305785	0.024793388	0.250923306	0.11570248	0.018752914	0	0.00150597	0.445061713	0.744904578	0.537777781	0.134272516	1018.856873	9.800992012	3.721006155
96	AUD	0	0.17355372	0.195489258	0	0.002545807	0.000143426	3.59E-05	0.878518522	0.909044802	0.031481482	0.032823987	1099.631958	25.52696037	1.941601157
97	AUD	0.03305785	0.049586777	0.178206459	0	0.038222954	0.000824698	0.001254975	0.66703707	0.634496748	0.078024693	0.194790781	1139.976074	21.74869728	0.182810128
98	AUD	0	0.11570248	0.175553083	0	0.038473949	0.000860554	0.001290831	0.775678992	0.623171628	0.04580247	0.199639842	1123.687256	24.63571548	5.423828602
99	AUD	0	0.512396693	0.280540705	0	0.006167306	0.000286851	0.000896411	0.976543188	0.920963049	0.025432099	0.043370012	1057.343872	9.845191002	0.116509639
100	AUD	0	0.404958665	0.279106468	0	0.004302772	0	3.59E-05	0.970493853	0.946707666	0.030987654	0.024065837	1130.670898	26.37071609	4.690930843
101	AUD	0.049586777	0.099173553	0.239771947	0.107438013	0.027286744	0.000430277	0.003083653	0.468395084	0.670650959	0.227407396	0.121948309	955.3963623	19.8241787	3.441418648
102	AUD	0	0	0.190218359	0.157024801	0.015023844	0.000358564	0.001577683	0.239876539	0.853834212	0.384444416	0.049331456	1010.663879	6.931472301	0.337374866
103	AUD	0	0.05785124	0.16762881	0	0.013123454	0.000322708	0.001721109	0.871358037	0.857927322	0.077654317	0.048229229	1034.013306	14.14310932	0.240130559
104	AUD	0	0	0.202050984	0.05785124	0.010362509	0.000143426	0	0.74444443	0.782710731	0.334567904	0.095187016	1246.235962	9.18020916	2.429543734
105	AUD	0.074380167	0.049586777	0.161031231	0	0.006812722	0.000107569	3.59E-05	0.457530856	0.575545788	0.293456793	0.107800178	1591.251709	11.04447651	4.225335121
106	AUD	0.041322313	0.05785124	0.199325904	0.11570248	0.025816631	0.000466134	0.002796802	0.615432084	0.850034177	0.340864182	0.056096908	972.684082	10.50767422	1.490540504
107	AUD	0.05785124	0.03305785	0.200867727	0.03305785	0.011689196	0.000107569	0.000143426	0.197160497	0.653074086	0.154320985	0.09143465	1413.874512	7.956679821	4.057564259
108	AUD	0.0661157	0.008264462	0.252285838	0	0.039083511	0.000645416	0.013517874	0.724938273	0.678864956	0.081604935	0.138440982	903.7702026	11.62357712	5.37020731
109	AUD	0.082644626	0.0661157	0.201190427	0	0.011868479	0.000143426	0.000430277	0.281604946	0.659090102	0.239259258	0.095253132	1424.811279	25.18397331	3.649106264
110	AUD	0.049586777	0.107438013	0.285775751	0.12396694	0.026820609	0.000860554	0.00702786	0.466666669	0.639546454	0.073580243	0.10901428	861.1887207	13.96087933	2.084227085
111	AUD	0.049586777	0.165289253	0.295672119	0.107438013	0.025278784	0.000788841	0.00713543	0.429629624	0.639368892	0.170123458	0.113685332	844.2155151	12.26719093	0.962204874
112	AUD	0	0.380165279	0.279034734	0	0.004302772	7.17E-05	0.000143426	0.883456826	0.873218834	0.022345679	0.023597946	1112.58606	14.79211426	0.746162772
113	AUD	0.132231399	0	0.265983015	0.074380167	0.025673205	7.17E-05	0.000788841	0.369629622	0.797742844	0.159382716	0.088299043	1183.298828	14.63450623	2.096393347
114	AUD	0	0.148760334	0.193086877	0.0661157	0.029724982	0.001147406	0.000932267	0.786172867	0.843349218	0.092962958	0.082912758	739.3195801	18.7682724	3.468955517
115	AUD	0.008264462	0.024793388	0.260174274	0	0.022804691	0.000179282	0.000179282	0.847160518	0.844650269	0.048024692	0.066163942	1289.012329	22.99510574	2.612046003
116	AUD	0.03305785	0	0.25909856	0.132231399	0.041234896	0.004768905	0.000430277	0.354567915	0.760609388	0.170987666	0.090480372	887.0596313	5.86442852	4.370259285
117	AUD	0	0	0.162537202	0	0.00763742	0	3.59E-05	0.636296332	0.810965359	0.316296279	0.104129642	1520.835449	15.06665134	5.083714485
118	AUD	0.140495867	0.008264462	0.187027141	0	0.012621463	0.000215139	0.000286851	0.557777762	0.735276699	0.192839503	0.100160897	1281.012085	20.52339935	1.609615684
119	AUD	0.041322313	0.05785124	0.330811441	0	0.015525835	0	0.000788841	0.646172881	0.855555952	0.168024689	0.057634197	1315.024536	9.677659035	1.186366439
120	AUD	0.05785124	0.223140493	0.431066006	0	0.004446197	0.001075693	0	0.749012351	0.864930391	0.036296297	0.063817099	1164.852173	5.36852169	5.104189396
121	AUD	0.05785124	0	0.216716275	0.074380167	0.014306716	3.59E-05	0.00250995	0.388641953	0.754698336	0.248148158	0.143189698	938.112793	8.841424942	1.516936541
122	AUD	0	0.03305785	0.278783739	0	0.005880455	0	0	0.946296334	0.952562809	0.008518519	0.022269174	1119.557007	21.95341873	1.208097696
123	AUD	0	0.041322313	0.274086565	0	0.005772885	0	0	0.934074104	0.95165056	0.012098765	0.022752322	1125.87854	20.18613625	1.216752291
124	AUD	0	0.371900827	0.275915235	0	0.005306752	0	0	0.988271654	0.948508918	0.019259259	0.023542004	1084.828003	34.08439255	0.524806857
125	AUD	0	0.239669427	0.276955068	0	0.014952132	0.000394421	0.000573703	0.935679018	0.922934473	0.02419753	0.033430114	972.1351929	7.135422707	1.603383422
126	AUD	0	0.247933879	0.309978843	0	0.01165334	0	3.59E-05	0.903827131	0.821203947	0.007407407	0.062630266	1234.290283	12.44898701	4.910144329
127	AUD	0	0.074380167	0.263616472	0.074380167	0.038330525	0.000250995	0.000896411	0.260617286	0.646355391	0.536296308	0.19810532	951.8138428	20.5217514	3.648835659
128	AUD	0	0.0661157	0.131808236	0	0.024633368	0.000215139	0.001577683	0.80864197	0.681769431	0.055185184	0.095200889	1325.317871	21.50740623	1.13980341
129	AUD	0	0.140495867	0.285237908	0	0.020258883	0.000179282	0.000609559	0.869753122	0.7068519	0.018641975	0.118643485	1112.526733	2.533492804	4.89537859
130	AUD	0	0.024793388	0.166660696	0.107438013	0.03929865	0.001254975	0.004266915	0.50333333	0.573888779	0.159753084	0.221890986	1021.718262	13.73452663	3.779976606
131	AUD	0.0661157	0.074380167	0.143784285	0	0.029832551	0.000717129	0.001541827	0.760493875	0.693159163	0.150370374	0.096026629	1374.226685	17.08223915	5.847161293
132	AUD	0	0.0661157	0.154146791	0.132231399	0.0387608	0.001111549	0.001900391	0.305679023	0.638961077	0.249876544	0.14560914	1260.723877	13.56639862	3.883393288
133	AUD	0	0.198347107	0.172612861	0.05785124	0.044031698	0.002187242	0.002294812	0.802345634	0.61182487	0.032839507	0.183663145	1141.255371	14.15473938	4.493014336
134	AUD	0.099173553	0.082644626	0.222130582	0.008264462	0.032701064	0.000250995	0.006167306	0.602098763	0.682203054	0.371111095	0.145487085	963.2437744	17.15097237	1.598620653
135	AUD	0	0.107438013	0.254688233	0.0661157	0.030047689	0.000179282	0.005844598	0.730987608	0.708986044	0.082222223	0.13945213	997.0734863	21.32965088	4.229530334
136	AUD	0.11570248	0.008264462	0.267273843	0	0.027179174	0.000179282	0.001685252	0.491851836	0.740895092	0.335925937	0.119244069	1271.813843	6.593527794	0.273993105
137	AUD	0	0.165289253	0.297321528	0	0.022481982	0.000143426	0.000788841	0.546172857	0.792071283	0.438395083	0.09143696	1344.227905	9.39193058	5.54100132
138	AUD	0.024793388	0.264462799	0.144250423	0.05785124	0.03567715	0.001577683	0.004159346	0.639012337	0.544317842	0.182098776	0.22048454	1091.006836	17.0744133	5.509958267
139	AUD	0	0	0.134999469	0.140495867	0.043816559	0.001900391	0.010613504	0.026419753	0.485071898	0.569999993	0.266713679	860.1619263	8.98965168	6.176980972
140	AUD	0.008264462	0.041322313	0.173114851	0.157024801	0.021011868	0.000215139	0.00150597	0.636790097	0.695120037	0.06234568	0.090216376	1293.527344	12.41624928	3.305497885
141	AUD	0	0.041322313	0.1681308	0.17355372	0.034601457	0.000824698	0.00401592	0.710246861	0.575158834	0.04765432	0.178320318	1134.240112	9.658140182	3.564197779
142	AUD	0	0.099173553	0.218509093	0	0.038438093	0.000645416	0.001541827	0.54975307	0.628486276	0.110370368	0.116606876	1205.531738	23.16375542	5.903674126
143	AUD	0.008264462	0.107438013	0.312560499	0.190082639	0.028971996	0.000537846	0.000107569	0.674074113	0.79540199	0.059506174	0.089431785	1052.003784	11.84931278	3.061485529
144	AUD	0.024793388	0	0.223779991	0.107438013	0.013302736	0	0.000107569	0.580370367	0.780154884	0.214938283	0.125714555	1074.463745	11.94499969	3.703498363
145	AUD	0	0.17355372	0.305783629	0	0.013123454	0	3.59E-05	0.835925877	0.823077857	0.022592593	0.064837486	1009.411011	26.33980179	1.934467077
146	AUD	0	0.140495867	0.323424995	0.041322313	0.023199111	0.000645416	0.000824698	0.856049359	0.858715117	0.014074074	0.042883631	898.2053833	24.64882851	4.629683495
147	AUD	0	0.247933879	0.253433257	0.05785124	0.017031804	0.000322708	0.000609559	0.677160501	0.834683061	0.046790123	0.054850891	666.793457	25.20784378	0.108794138
148	AUD	0	0.504132211	0.200831875	0.008264462	0.042991862	0.002330668	0.00050199	0.869753122	0.736261547	0.043950614	0.129456744	1220.062622	21.05350304	5.509348869
149	AUD	0.016528925	0.024793388	0.316182017	0.11570248	0.021836566	0.000645416	0.000537846	0.264074087	0.76275605	0.525061727	0.125881448	1305.548462	11.05424118	4.729942799
150	AUD	0	0.355371892	0.247875512	0	0.035569578	0.00150597	0.000430277	0.842098773	0.759187162	0.043703705	0.120764256	1226.393311	12.96207333	3.840925694
151	AUD	0.008264462	0.0661157	0.415253311	0.157024801	0.011474058	0.000322708	0.000250995	0.549876571	0.88298583	0.196172848	0.040114198	685.8713989	8.756983757	0.023267437
152	AUD	0.008264462	0.0661157	0.28477177	0.03305785	0.005844598	0.000143426	0.000179282	0.74777776	0.894225299	0.115555555	0.035614222	1129.113159	2.811302185	0.884714067
153	AUD	0	0.314049602	0.270751923	0.140495867	0.030191114	0.00050199	0.000573703	0.67481482	0.709399402	0.069135807	0.124870308	1091.810791	28.29756165	5.316427708
154	AUD	0	0.03305785	0.281186134	0.090909094	0.02782459	0.000143426	0.001398401	0.668888867	0.750116944	0.08407408	0.11256323	997.3187256	15.01490498	4.081046104
155	AUD	0	0	0.189788088	0.190082639	0.05808742	0.002474094	0.001398401	0.096049383	0.587274492	0.553827167	0.22737205	928.5543823	14.37645435	5.231727123
156	AUD	0	0	0.227509052	0.11570248	0.034924164	0.000932267	0.001147406	0.090246916	0.737251818	0.513333321	0.091579817	1457.743286	10.65292168	3.80446434
157	AUD	0.016528925	0.024793388	0.310014695	0.008264462	0.067768656	0.001254975	0.004087633	0.748148143	0.703112006	0.05876543	0.11078275	1163.853394	10.66574669	1.455193043
158	AUD	0.008264462	0.165289253	0.325397104	0	0.012370469	0	7.17E-05	0.826296329	0.813072264	0.058148149	0.067455731	1223.776001	13.92719364	2.961088419
159	AUD	0.05785124	0.016528925	0.255620509	0	0.010613504	0	0.000215139	0.380617291	0.812952518	0.593703687	0.067312866	1339.674683	5.52480793	5.817738533
160	AUD	0	0.016528925	0.174047112	0.099173553	0.057226863	0.00200796	0.000824698	0.665185153	0.653240144	0.153703704	0.179689765	877.0631714	25.19570923	3.899469376
161	AUD	0.016528925	0.132231399	0.328373194	0.05785124	0.005808742	0	0	0.73888886	0.832222462	0.057777777	0.040711544	1375.541382	14.47288609	5.452943802
162	AUD	0.008264462	0.132231399	0.266520858	0.12396694	0.034995876	0.000143426	0.00100398	0.349999994	0.668900967	0.491851836	0.19297193	1001.474854	12.19636917	3.283183813
163	AUD	0.008264462	0.016528925	0.266520858	0.099173553	0.0337409	0.000107569	0.001075693	0.17703703	0.703232706	0.671728373	0.169078559	1057.798096	8.470420837	4.464304924
164	AUD	0.008264462	0.0661157	0.277672201	0.090909094	0.036716986	0.000250995	0.001864534	0.335802466	0.625948966	0.406296313	0.210306078	1039.682861	19.88057899	5.11362648
165	AUD	0	0.03305785	0.164186597	0	0.005450177	3.59E-05	0	0.867777765	0.877620757	0.043086421	0.037817284	1093.266235	9.340276718	3.764549732
166	AUD	0	0.46280992	0.170676604	0	0.000645416	0	0	0.924938262	0.90027374	0.022345679	0.029258866	1106.380005	13.08563805	0.772716343
167	AUD	0	0.099173553	0.129728571	0	0.00562946	7.17E-05	0.000215139	0.868024647	0.893218815	0.030617286	0.030207591	1069.166626	7.440685749	3.197766066
168	AUD	0	0.099173553	0.172469437	0	0.012549751	0.000250995	0.001649396	0.869876564	0.876001179	0.030987654	0.041768	1175.230103	18.92104149	5.152201176
169	AUD	0	0.016528925	0.263867468	0.090909094	0.034744881	0.000537846	0.000430277	0.591111124	0.747500598	0.273827165	0.128659666	792.7558594	13.68631363	4.985865593
170	AUD	0.008264462	0.024793388	0.053569507	0.016528925	0.080318406	0.001290831	0.004697192	0.891234577	0.551656127	0.056296296	0.210373119	830.9223022	5.832396984	3.001381397
171	AUD	0	0.380165279	0.256767899	0	0.009215103	0.000286851	0.000537846	0.880617321	0.878756344	0.005679013	0.043785196	827.864502	28.78531075	5.157744408
172	AUD	0.049586777	0.049586777	0.271899313	0.099173553	0.048872314	0.003047797	0.000322708	0.24777779	0.721939564	0.325308651	0.090923756	1019.994019	13.03706741	1.543686748
173	AUD	0	0	0.321452916	0.082644626	0.004482054	0	0	0.652098775	0.852383792	0.041234568	0.044223957	1377.615967	22.62480164	2.3029387
174	AUD	0.024793388	0	0.266305715	0.074380167	0.023952097	0.000107569	7.17E-05	0.367530853	0.789723992	0.476913571	0.10083314	1069.991821	8.596468925	3.866873264
175	AUD	0	0.165289253	0.450320929	0	0.006741009	0.00150597	0	0.826049328	0.851485968	0.032592591	0.074362658	1301.57251	21.15089607	1.65907979
176	AUD	0.008264462	0.049586777	0.263688207	0	0.016924236	0	0	0.821111143	0.85181886	0.030617286	0.06162791	1315.241577	13.78124237	2.733223677
177	AUD	0.090909094	0.132231399	0.435225368	0	0.017533794	0.001721109	0.000107569	0.602345705	0.86239028	0.03382716	0.062292758	1172.744385	1.422159672	0.685098171
178	AUD	0	0	0.152497396	0.099173553	0.014414285	0	0.001756965	0.808271646	0.917536616	0.046419755	0.043488372	1030.006714	9.8444767	3.728018999
179	AUD	0.090909094	0.280991733	0.322062463	0	0.006848578	3.59E-05	0.000143426	0.941234589	0.935287297	0.02	0.033671923	1068.276245	6.752420902	2.23268199
180	AUD	0.082644626	0.008264462	0.118756495	0	0.012083617	0	0	0.77765435	0.922737479	0.01654321	0.047237042	1157.074707	16.64077377	3.005421877
181	AUD	0.024793388	0.05785124	0.235935315	0.11570248	0.03323891	0.010828642	0	0.54086417	0.732483208	0.287160486	0.10354431	940.2595825	21.92037773	1.563688397
182	AUD	0.107438013	0.024793388	0.275843531	0.181818187	0.037541684	0.003370505	0.000286851	0.493086427	0.789675891	0.116666667	0.068963893	983.3136597	8.455191612	0.530245364
183	AUD	0	0	0.256194204	0	0.017569652	0	0.000645416	0.13493827	0.840785086	0.428765446	0.062750936	1339.666504	16.14567184	4.263607502
184	AUD	0	0.471074373	0.323604286	0	0.015597547	0.000358564	0.000250995	0.943086386	0.931960285	0.026666667	0.027457118	951.5344849	19.8547802	1.735015273
185	AUD	0.008264462	0.049586777	0.27383557	0.107438013	0.030549679	0.000143426	0.000537846	0.43358025	0.758215785	0.568148136	0.180162281	961.7794189	13.02644348	3.24735713
186	AUD	0	0.30578512	0.238552839	0	0.003298792	0.000430277	0.000107569	0.994938254	0.952564597	0.011234568	0.022502659	1066.516479	13.10312462	4.667200089
187	AUD	0	0.214876026	0.276202083	0	0.002187242	0.000179282	0.000143426	0.976543188	0.936071455	0.028765433	0.029813675	1242.000732	19.67886162	3.42142725
188	AUD	0	0.413223147	0.234859616	0	0.017211087	0.000537846	0.001219119	0.937530875	0.853827715	0.017037038	0.054090343	925.236084	21.01325798	2.546101332
189	AUD	0	0.165289253	0.273405284	0	0.002617519	0	7.17E-05	0.896913588	0.947375238	0.02148148	0.025678949	1199.252563	23.53770447	2.166274548
190	AUD	0.008264462	0.239669427	0.284664214	0	0.004231059	0.000215139	0.000322708	0.967777789	0.921877146	0.013827161	0.037790928	1097.598511	5.301934719	4.179024696
191	AUD	0	0.330578506	0.239628524	0	0.003191222	0.000430277	0.000107569	0.982592642	0.952282131	0.007777778	0.024932731	1054.580933	17.48394203	5.28999424
192	AUD	0.05785124	0	0.240596652	0	0.010900355	0.000430277	0.001219119	0.631111085	0.90185678	0.293950617	0.072829068	1332.907227	6.809099197	6.215690136
193	AUD	0	0.132231399	0.230198279	0	0.010398365	0	3.59E-05	0.993827105	0.948832095	0.032098766	0.019868694	1095.759155	27.66712379	5.451490879
194	AUD	0.0661157	0	0.363942772	0.03305785	0.016637383	0.000466134	0.000394421	0.577777803	0.8204965	0.381975323	0.067916684	1251.774048	6.823248386	0.6077196
195	AUD	0.03305785	0	0.158879846	0	0.009573667	7.17E-05	7.17E-05	0.631111085	0.796741426	0.049135804	0.052450877	1583.842163	4.26432848	2.537249088
196	AUD	0.082644626	0	0.264441192	0.090909094	0.048083473	0.002976084	0.000358564	0.375308633	0.769117832	0.198765427	0.072715797	955.9144897	18.23311234	1.494960189
197	AUD	0.008264462	0.05785124	0.203772098	0.049586777	0.011330632	0.000107569	0	0.781975329	0.814438462	0.111234568	0.086395122	1289.107788	5.771184444	3.093770742
198	AUD	0	0.090909094	0.196744233	0	0.011223063	0.000107569	0.000179282	0.52432096	0.828517735	0.086419754	0.050387908	1447.54187	18.53956413	3.521650076
199	AUD	0	0.495867759	0.286170185	0	0.004984044	0.000322708	0.000609559	0.95135802	0.918272734	0.032098766	0.042549815	1046.493164	20.82152748	3.567023277
200	AUD	0	0.545454562	0.275054693	0	0.003657356	0.000215139	0.000322708	0.978024662	0.927043736	0.037901234	0.034535576	1079.338013	25.70883179	4.898045063
201	AUD	0	0.363636374	0.297895223	0	0.005701173	0.000322708	0.00050199	0.956543207	0.913327456	0.009259259	0.044519395	1060.230591	19.45517921	4.590116978
202	AUD	0	0.107438013	0.231130555	0	0.01878877	0.000537846	0.001219119	0.941604912	0.84727037	0.020123458	0.054732073	945.9917603	7.865025997	2.650096893
203	AUD	0	0.355371892	0.260066688	0	0.012442182	0.000358564	0.00100398	0.96012342	0.896191716	0.034074076	0.0451639	1062.901733	12.7401123	4.91236639
204	AUD	0	0.495867759	0.309548557	0	0.012047761	0.000250995	0.000358564	0.917407393	0.930717111	0.039259259	0.027766889	1022.016602	30.29958725	1.746811748
205	AUD	0.016528925	0.024793388	0.185090899	0	0.013123454	0.000179282	0.000286851	0.612962961	0.730449855	0.123950616	0.10005039	1260.033447	9.715184212	2.391619682
206	AUD	0.008264462	0.099173553	0.047007781	0	0.079816416	0.001254975	0.007601563	0.484074056	0.545493066	0.082098767	0.210308835	800.9343872	13.2161293	0.692953825
207	AUD	0.024793388	0.041322313	0.145397827	0.099173553	0.064469859	0.001326688	0.002079673	0.39938271	0.554628551	0.345925927	0.218327716	910.5665283	5.376767159	4.242284775
208	AUD	0	0.479338855	0.249775901	0	0.016314676	0.000215139	0.000394421	0.894074082	0.699827135	0.039259259	0.118889913	1242.012573	20.77650261	4.923633099
209	AUD	0	0.049586777	0.296819538	0.008264462	0.029760838	0.001470114	0.001039836	0.902222216	0.836584687	0.032098766	0.056796893	794.2077637	27.13055229	3.98757863
210	AUD	0.049586777	0.289256185	0.292660177	0.024793388	0.022697121	7.17E-05	0.000824698	0.824691415	0.801049471	0.080123454	0.084815294	1285.522949	13.40236187	3.298293829
211	AUD	0	0.322314054	0.312345356	0	0.025637347	0.00100398	0.001254975	0.894567847	0.847139537	0.018641975	0.04991724	985.3668823	20.02531052	0.030686736
212	AUD	0.024793388	0.03305785	0.209724262	0.11570248	0.085553445	0.006956147	0.000358564	0.151851848	0.664956272	0.479382694	0.121838734	960.7611694	13.4731617	1.612883687
213	AUD	0	0.214876026	0.234429345	0.008264462	0.061422065	0.004123489	0.000286851	0.886790156	0.717115462	0.037654322	0.103555411	1125.65564	21.40815926	2.039714813
214	AUD	0.049586777	0.132231399	0.192907602	0.024793388	0.020115457	0.000681272	0.000609559	0.871358037	0.830675066	0.055061728	0.085890234	900.053894	10.0982132	4.477078438
215	AUD	0	0.024793388	0.226218224	0.190082639	0.013948152	0	0.000107569	0.348888904	0.774760306	0.419382691	0.127708167	1076.536621	1.812945366	0.82701993
216	AUD	0	0.008264462	0.151887834	0.181818187	0.035139304	0.00100398	0.001613539	0.33074075	0.659455359	0.292592615	0.127088159	1293.051636	9.340845108	4.298032761
217	AUD	0.024793388	0	0.200831875	0.181818187	0.049697012	0.001470114	0.000573703	0.206419751	0.659881234	0.444197536	0.183151782	825.4023438	12.21981144	3.384100437
218	AUD	0	0.140495867	0.183047086	0.12396694	0.051776685	0.001290831	0.000717129	0.620000005	0.668490887	0.178271592	0.177431226	867.3685303	16.72099876	0.889959753
219	AUD	0.008264462	0.297520667	0.233927354	0	0.039908208	0.000537846	0.00150597	0.925679028	0.695575416	0.031111112	0.17254518	1057.167725	22.56821632	1.15994215
220	AUD	0	0.338842988	0.271576613	0.05785124	0.019900318	0.000215139	0.000681272	0.799259245	0.652637661	0.044814814	0.168244019	1003.310669	20.65017128	6.172687531
221	AUD	0.082644626	0.016528925	0.208971277	0	0.007816702	7.17E-05	0.002904371	0.477160484	0.613735735	0.288641959	0.108003609	1311.147583	11.55447102	0.94868952
222	AUD	0	0.165289253	0.268062681	0.041322313	0.05252967	0.000645416	0.00050199	0.31530866	0.655645192	0.119259261	0.091665819	1266.196045	12.19501209	2.322915077
223	AUD	0	0.0661157	0.153286248	0.107438013	0.03635842	0.001075693	0.001828678	0.520987689	0.650956094	0.255925924	0.131996393	1286.8396	10.63914299	4.270808697
224	AUD	0	0.23140496	0.313528627	0.082644626	0.024382373	0.000394421	0.000537846	0.667654335	0.754468083	0.080864199	0.070188634	996.1972656	8.549551964	1.362642288
225	AUD	0.008264462	0.0661157	0.178027183	0.148760334	0.036322564	0.00100398	0.002868515	0.63382715	0.622348249	0.135679021	0.179167792	1125.374878	27.08590889	4.624138832
226	AUD	0	0.157024801	0.129298285	0.11570248	0.042740867	0.001756965	0.009466098	0.521358013	0.495106578	0.081481487	0.274990052	972.5858154	9.359427452	4.229203224
227	AUD	0.082644626	0.05785124	0.208074868	0	0.011868479	0.000107569	0	0.475308657	0.638849199	0.071111113	0.085716859	1322.729004	16.00078392	1.251057148
228	AUD	0.016528925	0.198347107	0.174620822	0.049586777	0.00351393	0	0	0.828024685	0.917028069	0.066666663	0.037088629	954.2246704	7.186316967	6.189561844
229	AUD	0.008264462	0.46280992	0.371831179	0	0.017999928	0.000215139	0	0.941234589	0.807732224	0.019753087	0.076311901	1173.12146	24.08418465	6.06229496
230	AUD	0	0.024793388	0.328444898	0.0661157	0.003908351	0	0	0.707283914	0.829065621	0.047037039	0.04001341	1420.182129	9.636414528	2.956548691
231	AUD	0.05785124	0.082644626	0.30083546	0	0.01064936	3.59E-05	0	0.504567921	0.790253401	0.099259265	0.058903322	1276.153564	2.867409945	0.671123505
232	AUD	0	0.157024801	0.285130352	0.05785124	0.028147299	0.000107569	7.17E-05	0.435679018	0.790620506	0.4148148	0.103410237	949.6004639	3.529716969	0.794161737
233	AUD	0.008264462	0.0661157	0.145254403	0.12396694	0.064649142	0.001183262	0.001792822	0.656790137	0.54865551	0.067654319	0.221513256	906.6781006	9.082436562	0.44381389
234	AUD	0.024793388	0.090909094	0.048047617	0	0.076553479	0.001326688	0.006382445	0.587530851	0.54757452	0.118888892	0.212786078	810.2716064	14.84258842	2.0066607
235	AUD	0.008264462	0.008264462	0.142565176	0	0.024167234	0.000250995	0.001577683	0.702962935	0.69736284	0.073086418	0.095416337	1414.491577	17.60860825	3.455355406
236	AUD	0	0.181818187	0.151708558	0	0.035318583	0.00100398	0.001434257	0.812098742	0.661518812	0.03185185	0.127163067	1265.871216	13.2980566	4.675033092
237	AUD	0.016528925	0.024793388	0.295815557	0.314049602	0.071677007	0.001183262	0.006561727	0.319876552	0.679891348	0.116172835	0.117402561	1071.542358	11.99098015	2.814478874
238	AUD	0.016528925	0.371900827	0.316433012	0.099173553	0.033633333	0.000573703	0.001147406	0.550370395	0.70247215	0.094444446	0.125135228	933.4454346	14.42095757	6.269745827
239	AUD	0	0.206611574	0.317436993	0	0.033848472	0.000645416	0.001183262	0.83518517	0.694294214	0.072469138	0.143055156	926.6932983	11.59616661	2.01458168
240	AUD	0	0.53719008	0.315644175	0	0.024884364	0.000609559	0.001219119	0.899876535	0.850615859	0.038024694	0.048597254	968.1382446	19.77258301	0.208191767
241	AUD	0	0.280991733	0.297034681	0	0.028111441	0.000968124	0.000968124	0.925061703	0.847337782	0.007777778	0.048303202	868.291748	32.82123184	1.685317397
242	AUD	0	0.140495867	0.31291908	0.016528925	0.0050199	0	0	0.753086388	0.823128223	0.035185184	0.042031992	1333.793091	10.04053211	2.328415155
243	AUD	0	0.561983466	0.277098507	0	0.003585643	0.000430277	0.000143426	0.863209844	0.893099546	0.017777778	0.022660781	1047.464722	25.52173615	0.514690995
244	AUD	0	0.198347107	0.192405611	0	0.003119509	0.000143426	3.59E-05	0.913086414	0.907464504	0.02728395	0.033996485	1115.258423	19.95153809	1.125002861
245	AUD	0.165289253	0	0.281831533	0	0.026426189	0.000107569	0.001147406	0.406419754	0.794873595	0.161234573	0.091522023	1266.859253	11.47066402	1.830888033
246	AUD	0.008264462	0	0.306321502	0.074380167	0.019541755	0.000107569	0.001039836	0.139876544	0.79953301	0.683950663	0.085367791	1234.280762	18.99664497	2.627247334
247	AUD	0	0.528925598	0.279285729	0	0.003657356	0.000215139	0.000322708	0.982962966	0.925469518	0.023703704	0.035551805	1110.308105	30.04794693	3.847152233
248	AUD	0	0.396694213	0.272293746	0	0.020294739	3.59E-05	0.000681272	0.923086405	0.806883872	0.02345679	0.080219612	1200.723145	12.77601814	0.628011644
249	AUD	0	0.23140496	0.30843702	0	0.027035749	0.001362544	0.001183262	0.879012346	0.848642111	0.012098765	0.049290765	1007.885803	13.35532856	5.500733852
250	AUD	0.024793388	0.223140493	0.271791756	0.074380167	0.033382338	0.00050199	0.000537846	0.629012346	0.728897333	0.167160496	0.058005456	973.2491455	5.741036892	2.645524502
251	AUD	0	0.280991733	0.269496948	0	0.028649289	0.000358564	0.001219119	0.693950653	0.674990535	0.024320988	0.148911178	1021.726929	6.417915344	5.659341335
252	AUD	0	0.049586777	0.314102322	0.05785124	0.02531464	0.000824698	0.001111549	0.854074121	0.85241431	0.015555556	0.048393358	975.0371094	19.13360786	4.757373333
253	AUD	0.008264462	0.256198347	0.186274156	0	0.007888415	0.000107569	0	0.620370388	0.598491848	0.17037037	0.098542698	1411.954346	9.4950037	3.636109114
254	AUD	0	0	0.246226117	0.12396694	0.021621428	0.00050199	0.000143426	0.683950663	0.858995795	0.094567902	0.048374403	783.354248	1.361730456	0.65883249
255	AUD	0	0	0.243823737	0.090909094	0.023808669	0.000430277	0.000143426	0.481728405	0.858334661	0.162098765	0.047956448	798.8860474	4.013083458	6.237113953
256	AUD	0	0.049586777	0.20298326	0	0.010111514	0.000143426	0	0.470864177	0.598156154	0.158395067	0.095348835	1249.859741	16.27215004	1.181542873
257	AUD	0	0.024793388	0.202947393	0.008264462	0.010075657	0.000143426	0	0.352716058	0.599961638	0.315185189	0.095162518	1250.079834	17.76863098	1.154919624
258	AUD	0.016528925	0.140495867	0.322421014	0.12396694	0.018932195	0.000466134	0.00150597	0.713827133	0.800401747	0.142222226	0.101430483	957.9321289	13.85548782	4.929993153
259	AUD	0	0.016528925	0.340349227	0.03305785	0.024740938	0.000286851	0.000645416	0.445185214	0.722398579	0.196419761	0.101858616	919.5480957	21.02314377	6.220645428
260	AUD	0	0.107438013	0.330273598	0.074380167	0.038832515	0.000681272	0.000609559	0.580370367	0.738904238	0.261851847	0.09564843	956.4535522	18.73879433	4.011930943
261	AUD	0.05785124	0.17355372	0.279608458	0	0.021227008	0.000107569	0.00100398	0.662592649	0.792062044	0.103086427	0.08542189	1257.142456	12.33262634	1.17075479
262	AUD	0.041322313	0.074380167	0.40628922	0.099173553	0.021262864	0.000179282	0.000968124	0.463950604	0.821012497	0.448395073	0.090674095	1418.608398	12.46456814	2.75623703
263	AUD	0	0.256198347	0.330775589	0	0.035246871	0.000358564	0.000573703	0.945308626	0.805764019	0.020864198	0.076746494	1133.890747	23.25808334	2.507089138
264	AUD	0	0.30578512	0.337122172	0	0.036681131	0.000430277	0.00050199	0.781234562	0.794910491	0.054074071	0.088265754	1049.983276	6.167786121	4.632111073
265	AUD	0	0.181818187	0.351787448	0.03305785	0.037792679	0.000466134	0.000466134	0.878148139	0.789643526	0.058148149	0.097110823	986.2555542	11.07674599	1.631157637
266	AUD	0.008264462	0.132231399	0.306429058	0.082644626	0.038473949	0.000717129	0.000215139	0.403950602	0.815830588	0.447530866	0.0880147	997.3996582	15.25614929	6.107705116
267	AUD	0.041322313	0.090909094	0.221521035	0	0.048836458	0.005701173	0.000645416	0.443950623	0.743204474	0.177407399	0.117084935	1026.199829	21.54244995	3.703549147
268	AUD	0.03305785	0.082644626	0.3228513	0.090909094	0.027143318	0.001721109	0.001075693	0.357777774	0.753291845	0.462469131	0.122732908	912.5662842	13.27434635	2.601697922
269	AUD	0.17355372	0	0.352827281	0.11570248	0.033705045	0.000322708	7.17E-05	0.332469136	0.864900351	0.348765463	0.046773776	1469.617676	12.93196011	0.140536249
270	AUD	0.074380167	0.03305785	0.349456787	0.132231399	0.035641294	0.000394421	7.17E-05	0.267037034	0.858240843	0.319876552	0.05033936	1453.545654	10.58682823	1.621275783
271	AUD	0.05785124	0	0.348201811	0.090909094	0.035856429	0.000394421	7.17E-05	0.098888896	0.857549131	0.457901239	0.050116971	1466.848267	10.62902927	2.006301165
272	AUD	0	0.132231399	0.290472955	0.090909094	0.020545734	0.000394421	0.000466134	0.776666641	0.824500442	0.032098766	0.052853573	1196.806396	15.33030701	2.356089592
273	AUD	0	0.05785124	0.290078521	0.107438013	0.040446054	0.000394421	0.000179282	0.702345669	0.762422204	0.240123466	0.146396503	963.7694702	17.96598816	3.018177509
274	AUD	0.165289253	0.132231399	0.318799525	0	0.0373624	0.001219119	0.000322708	0.742469072	0.811460137	0.090987653	0.080441073	1067.932495	31.5965271	0.972571731
275	AUD	0	0.239669427	0.227939337	0.12396694	0.02492022	0.000250995	0.000752985	0.805432141	0.894716322	0.049259257	0.062786996	1013.870911	23.97910881	3.636401176
276	AUD	0	0.05785124	0.23676002	0.297520667	0.060597368	0.00351393	0.000322708	0.52987653	0.735227764	0.153703704	0.080597341	1345.989136	20.363554	5.474332333
277	AUD	0.107438013	0	0.238732114	0	0.017605508	3.59E-05	0.002689232	0.588395059	0.899006903	0.231234565	0.07594341	1350.348145	13.25197983	0.402359366
278	AUD	0.024793388	0.049586777	0.25744918	0.05785124	0.022517839	0	0.000968124	0.313333333	0.699479818	0.457283944	0.214184672	892.1038208	17.67585754	0.747919261
279	AUD	0.008264462	0.165289253	0.25447309	0	0.023270823	0	0.000968124	0.663086414	0.703398228	0.194074079	0.208653197	948.2337646	9.564077377	3.486912489
