# Supplementary material for: Comparing multiscale, presence-only habitat suitability models created with structured survey data and community science data for a rare warbler species at the southern range margin
Source: PLoS One. 2023 Apr 12;18(4):e0275556. doi: 10.1371/journal.pone.0275556 (PMC10096272; doi:10.1371/journal.pone.0275556)
Supplement: S2 Dataset — (CSV) [file pone.0275556.s004.csv]

	LAT	LONG	DATASET	for0to10_150	for25to50_150	for25to50_2500	road_150	road_2500	dev_2500	ag_2500	canopy_150	canopy_2500	rap_150	rap_2500	elevation	slope	aspect
1	35.8030083	-82.9587485	EBIRD	0.024793388	0.165289253	0.273118436	0.082644626	0.012262899	0	0.000286851	0.780493855	0.846552253	0.051728398	0.061499838	1317.847168	8.741377831	3.041244268
2	35.7025615	-82.9301476	EBIRD	0	0	0.2246764	0.107438013	0.042705011	0.000430277	0.011689196	0.092962958	0.70308423	0.455679029	0.152643219	832.6627808	10.93336868	2.459060431
3	35.0946697	-83.8586283	EBIRD	0	0.528925598	0.377568215	0.008264462	0.006741009	0.000394421	0.000107569	0.925061703	0.915417254	0.032345679	0.025066348	597.5834351	5.993906498	1.932004452
4	35.3649816	-82.7951911	EBIRD	0	0.05785124	0.297859371	0.107438013	0.030979956	0.000143426	0	0.739753127	0.83831656	0.051604938	0.036318831	1414.175903	13.95767212	1.027791619
5	35.7461291	-82.9534936	EBIRD	0.008264462	0.0661157	0.299365342	0.0661157	0.016027825	0	0.000717129	0.532345712	0.830543756	0.267037034	0.066731699	1245.329956	9.710071564	0.278652847
6	35.3638559	-83.7095547	EBIRD	0	0.214876026	0.301301599	0	0.029868407	0.001721109	0.001326688	0.938888848	0.836368799	0.013456791	0.055775579	892.2877197	15.43041039	1.388455033
7	35.2747741	-83.6915302	EBIRD	0.024793388	0.016528925	0.248987049	0.016528925	0.020151313	0.000645416	7.17E-05	0.81530863	0.873463452	0.050617285	0.037430301	803.9638062	7.398256779	3.529232025
8	35.3428788	-83.8909256	EBIRD	0	0.157024801	0.271827608	0.074380167	0.016135395	0.000215139	0.000358564	0.867407382	0.827753425	0.042222224	0.029199686	841.8282471	5.561954975	3.789012194
9	35.5862617	-83.0728197	EBIRD	0.148760334	0	0.349385053	0.05785124	0.024884364	3.59E-05	0.001183262	0.211728394	0.858987987	0.385679007	0.047787234	1487.636475	5.935008049	1.75349915
10	35.9125806	-82.3312202	EBIRD	0.016528925	0	0.162752345	0.132231399	0.084979743	0.021979991	0.00150597	0.037037037	0.53908366	0.082592592	0.204737619	831.9215088	7.53329134	0.491175205
11	35.6863329	-82.9290774	EBIRD	0.0661157	0	0.161282226	0.090909094	0.050593425	0.001147406	0.018968051	0.34185183	0.566231012	0.343209863	0.204475001	845.0288086	20.87244225	1.14028883
12	35.3353927	-83.8336283	EBIRD	0.008264462	0.132231399	0.211481228	0.03305785	0.040266771	0.006741009	0.001649396	0.744938254	0.659692526	0.029259259	0.065180548	623.2416382	4.7820611	1.877842069
13	36.5666028	-81.3420353	EBIRD	0	0.008264462	0.068163075	0.0661157	0.066908099	0.001075693	0.005486034	0.815679014	0.521689415	0.022962963	0.219590843	829.0581665	7.287576675	5.497812271
14	35.0469562	-83.9760021	EBIRD	0	0.181818187	0.149091035	0	0.05493205	0.002976084	0.032629352	0.933333337	0.660564959	0.020493828	0.163447678	596.006897	7.030589104	2.922081232
15	36.0235552	-82.1534782	EBIRD	0.140495867	0.099173553	0.255763918	0.090909094	0.059198968	0.004266915	0.002223099	0.160493836	0.637125611	0.467777789	0.220269546	802.5357056	10.25886917	4.740689278
16	36.46733	-81.15291	EBIRD	0.008264462	0	0.081465811	0.157024801	0.051131271	0.000788841	0.008533831	0.308765441	0.514182329	0.375802457	0.261021793	908.3300171	13.46225357	4.886893749
17	35.78046	-82.95289	EBIRD	0	0.363636374	0.287102431	0.0661157	0.010936212	0	0.000286851	0.835308611	0.832187355	0.03074074	0.060128532	1164.348877	7.68579483	6.235381126
18	35.7041667	-82.93	EBIRD	0.008264462	0	0.226540923	0.107438013	0.043242857	0.000430277	0.01165334	0.240617275	0.646407187	0.359753072	0.152678818	840.1812134	18.33837128	1.580364108
19	35.6995643	-82.9309309	EBIRD	0.008264462	0.016528925	0.209867686	0.099173553	0.041987881	0.000430277	0.011760909	0.252469152	0.630947828	0.460740745	0.164970189	817.4208984	18.84130478	1.397340775
20	36.2661099	-81.784029	EBIRD	0.008264462	0.008264462	0.136433721	0.140495867	0.063824445	0.002438237	0.001219119	0.486419767	0.636023879	0.139753088	0.18355912	817.1764526	10.01187325	2.40217042
21	36.5069111	-81.3419151	EBIRD	0	0.016528925	0.121087164	0.190082639	0.05636631	0.00050199	0.003155366	0.45580247	0.603538334	0.281234562	0.179301873	834.9527588	17.48987579	2.934344292
22	35.4405072	-83.0949218	EBIRD	0	0.214876026	0.207716301	0.090909094	0.081286527	0.001864534	3.59E-05	0.749012351	0.718519151	0.041851848	0.066504695	1194.390137	26.84320641	3.051479816
23	36.3326207	-81.6955483	EBIRD	0.03305785	0.041322313	0.177561045	0.107438013	0.020187171	7.17E-05	0.001434257	0.399629623	0.757609248	0.287160486	0.088901937	1360.944214	6.478363514	4.845753193
24	35.29226	-83.01586	EBIRD	0	0.024793388	0.323138148	0.082644626	0.009609523	0	0	0.659382701	0.856351137	0.055679012	0.042806879	1389.277466	9.826629639	1.945732474
25	35.1296443	-83.5297032	EBIRD	0.016528925	0.024793388	0.307182044	0.099173553	0.013446162	0.000215139	0.003334648	0.735308588	0.890408278	0.084320985	0.043577142	930.2324829	11.72685719	2.619768143
26	35.25752	-83.79691	EBIRD	0.008264462	0.041322313	0.340385109	0.05785124	0.000573703	0	0	0.855308592	0.905912876	0.029876541	0.020621851	1390.757446	20.6030159	4.358097076
27	35.4336543	-83.0390102	EBIRD	0	0.454545468	0.332532525	0.107438013	0.056115314	0.00250995	0.000358564	0.744197547	0.722272396	0.030987654	0.076470017	1340.553223	12.65258789	5.75363493
28	35.3368464	-84.0308833	EBIRD	0	0.074380167	0.264979035	0.206611574	0.020079602	0	0	0.67703706	0.849294901	0.060246915	0.049822461	1322.98584	1.859235883	5.090337753
29	35.5715127	-82.5409618	EBIRD	0	0.008264462	0.074330382	0.165289253	0.25712648	0.121158883	0.012693177	0.489629626	0.353802294	0.033580247	0.037258312	654.5775146	23.26451492	2.625039101
30	36.3482457	-81.7117167	EBIRD	0	0	0.221987158	0	0.027788734	0.000286851	0.001792822	0.599753082	0.718532026	0.069012344	0.147326738	1348.780151	17.37177277	5.466847897
31	35.7475131	-82.9537725	EBIRD	0.049586777	0.074380167	0.300082475	0.11570248	0.015238984	0	0.000681272	0.450987667	0.833414376	0.278148144	0.063855931	1226.726563	4.671041489	3.190721989
32	35.7484627	-82.3337638	EBIRD	0	0.107438013	0.290221959	0.12396694	0.00914339	0	0	0.792222202	0.88180542	0.055555552	0.040085074	1614.707886	8.423142433	4.995709419
33	36.3335195	-81.7075539	EBIRD	0	0.074380167	0.171788156	0	0.023450106	0.000358564	0.001649396	0.755432129	0.691476285	0.088888891	0.098400757	1669.216553	10.07371521	0.012128045
34	36.331	-81.7078	EBIRD	0	0.12396694	0.159955531	0	0.024561655	0.000430277	0.001649396	0.74444443	0.692438424	0.114074081	0.099404506	1686.403564	13.54664898	3.935353041
35	36.3330828	-81.7152357	EBIRD	0	0.008264462	0.163720459	0.05785124	0.034924164	0.000824698	0.001900391	0.424567908	0.657386422	0.142962962	0.127722964	1337.473877	25.69329643	4.866199017
36	36.3321971	-81.7161477	EBIRD	0	0	0.159919679	0.157024801	0.036501847	0.000932267	0.001864534	0.263456792	0.653477252	0.21790123	0.13020204	1323.514893	13.14663219	4.977143288
37	36.0789159	-82.0671523	EBIRD	0.090909094	0.008264462	0.227365628	0.008264462	0.012083617	7.17E-05	0.000537846	0.605185211	0.755769134	0.062098764	0.069928333	1388.216797	26.28097534	1.142768979
38	35.19053	-83.51406	EBIRD	0.082644626	0.280991733	0.320520639	0	0.004768905	3.59E-05	7.17E-05	0.934938252	0.94099915	0.021728395	0.029889964	1076.120361	21.98000908	0.613159895
39	36.3345941	-81.7174673	EBIRD	0	0.008264462	0.166015282	0.049586777	0.036286708	0.00100398	0.00200796	0.415308654	0.647765517	0.290864199	0.140438765	1291.888062	12.26760197	4.597255707
40	35.6930556	-82.3833333	EBIRD	0	0	0.240775928	0.099173553	0.012980028	0	0	0.522222221	0.853830934	0.1045679	0.043367237	1658.390015	19.4739933	1.84739399
41	36.3363025	-81.6973829	EBIRD	0.008264462	0.074380167	0.188999251	0.090909094	0.020653304	7.17E-05	0.001470114	0.308888882	0.708978653	0.301481485	0.087955065	1334.533936	6.926352978	2.176943064
42	36.1067093	-82.0269235	EBIRD	0.008264462	0	0.184302062	0	0.017354513	0.000215139	0.000143426	0.45246914	0.495754331	0.34296295	0.106219895	1603.759521	14.713727	4.186974049
43	35.5569312	-83.4961581	EBIRD	0	0	0.083975762	0.107438013	0.001111549	0.001039836	0	0.740123451	0.888508916	0.030864198	0.047612004	1926.538208	15.4451189	4.188231945
44	36.1335	-82.0186	EBIRD	0	0	0.166517258	0	0.003262935	0	7.17E-05	0.387654305	0.808824718	0.353209883	0.102666333	1513.046997	13.88844395	2.681123495
45	35.2904877	-83.7551978	EBIRD	0	0.12396694	0.194341853	0	0.024489943	0.002581663	0.001290831	0.768888831	0.816555083	0.112222224	0.081369922	793.3544312	20.18847275	2.471295834
46	36.2570091	-81.7795658	EBIRD	0.016528925	0.024793388	0.127505466	0.12396694	0.067338377	0.003083653	0.001326688	0.605679035	0.636233747	0.1108642	0.179364741	852.0933228	7.239280224	1.438050866
47	35.577791	-82.602827	EBIRD	0	0	0.020474022	0.322314054	0.255261928	0.07852558	0.002832658	0.233703703	0.349998176	0.023950618	0.063033432	646.5163574	8.033245087	3.478685856
48	35.9323418	-82.4546671	EBIRD	0	0.206611574	0.316182017	0.132231399	0.029617412	0.000573703	0.000537846	0.58296293	0.783246994	0.064444445	0.094477318	922.7771606	16.0152626	4.075246811
49	35.9511938	-82.4681211	EBIRD	0	0.140495867	0.279572606	0.074380167	0.024131378	0.000394421	0.000609559	0.787777781	0.821436465	0.093333334	0.050612602	1248.050781	8.739028931	3.94071579
50	35.8949879	-82.4520653	EBIRD	0	0.074380167	0.298684061	0.107438013	0.037720967	0.00100398	0.001183262	0.636666656	0.740106821	0.145185187	0.146783024	857.5725708	9.921601295	4.350670338
51	35.7404515	-82.9431939	EBIRD	0.11570248	0.016528925	0.266198128	0.107438013	0.025171215	7.17E-05	0.000788841	0.460740745	0.802829027	0.096172839	0.091718987	1209.322876	6.460877419	2.677039146
52	36.1324	-82.0229	EBIRD	0.041322313	0	0.159561113	0	0.005988024	0	3.59E-05	0.37827161	0.806074679	0.197283953	0.04304406	1490.979858	9.676795006	1.816928864
53	36.1353	-82.0033	EBIRD	0	0	0.201799989	0	0.007386425	3.59E-05	3.59E-05	0.563209891	0.814482868	0.411728412	0.09251745	1532.01123	12.78287792	3.0151577
54	36.1383	-82.0111	EBIRD	0.099173553	0	0.171429589	0	0.011509914	0	3.59E-05	0.137283951	0.812595129	0.641851902	0.096475102	1635.729858	17.41047096	3.114532948
55	36.1349	-82.0076	EBIRD	0	0	0.188317969	0	0.004876474	0	7.17E-05	0.325061709	0.812605739	0.417160481	0.094548985	1553.380249	14.65886688	2.850454807
56	35.9366193	-82.4531651	EBIRD	0	0.099173553	0.322205901	0.107438013	0.020079602	0.000430277	0.000573703	0.703950644	0.81037122	0.033456791	0.083474964	982.7216797	8.335816383	4.39331913
57	35.099016	-83.554107	EBIRD	0	0	0.16540572	0.107438013	0.013733013	0	0.001756965	0.715802431	0.919674516	0.128641978	0.046360902	1004.674988	9.611872673	2.266572475
58	36.248522	-81.794452	EBIRD	0.008264462	0.041322313	0.12148159	0	0.046685074	0.001290831	0.002689232	0.401728392	0.682596505	0.250123471	0.177454337	891.5780029	18.74756432	5.745271683
59	36.084598	-81.829244	EBIRD	0	0.024793388	0.230449274	0.190082639	0.031302664	0.000752985	0.000107569	0.6416049	0.871821165	0.06148148	0.056175042	1294.765381	7.72044754	1.448309302
60	36.326674	-81.7202997	EBIRD	0	0.314049602	0.152389824	0	0.019219046	0.00050199	0.000824698	0.849382699	0.715353906	0.026543209	0.134413064	1226.550293	11.27399158	3.930660486
61	35.1775968	-83.1281376	EBIRD	0	0.008264462	0.123202696	0.090909094	0.04482054	0.002187242	0.000573703	0.403209865	0.644908667	0.344567895	0.101258956	1127.973999	4.726463795	5.637877941
62	35.393947	-83.786978	EBIRD	0	0.024793388	0.250457168	0	0.015525835	0.000358564	0	0.973827124	0.952435613	0.018148148	0.02248694	1067.490479	6.49977684	5.452409267
63	35.391092	-83.792863	EBIRD	0	0.03305785	0.256803751	0	0.013231023	0.000143426	0	0.972469091	0.9515872	0.005925926	0.022381987	1094.524658	21.46665192	6.197947025
64	35.697966	-82.930255	EBIRD	0	0.008264462	0.204596788	0.11570248	0.027573595	0	0.015023844	0.373580247	0.679830313	0.464444429	0.172107816	817.5671997	17.93404007	1.597639203
65	35.381205	-83.82984	EBIRD	0	0.520661175	0.240381509	0	0.020940155	7.17E-05	0.001039836	0.927777767	0.857623577	0.020123458	0.054261871	928.6399536	25.80751228	2.780398369
66	35.0102657	-83.7883072	EBIRD	0	0	0.060740795	0	0.024454085	0.000394421	0.016207106	0	0.394409835	0.001481481	0.117188036	589	0	1.570796371
67	35.1473431	-83.1944525	EBIRD	0.148760334	0	0.152999386	0.074380167	0.03567715	0.000358564	0.001111549	0.823209822	0.846202791	0.12283951	0.09600351	1263.897217	18.44259644	1.227384448
68	35.094043	-83.522492	EBIRD	0	0.090909094	0.287568569	0.074380167	0.017462082	0	0.000250995	0.951728344	0.938360989	0.02851852	0.039880253	1157.334717	11.03890705	6.129802704
69	36.1365	-81.9996	EBIRD	0	0	0.20348525	0	0.012262899	3.59E-05	3.59E-05	0.162962973	0.809532523	0.450617284	0.095345601	1547.058472	27.23706627	1.62518084
70	36.4575619	-81.6390541	EBIRD	0.03305785	0.099173553	0.263114482	0	0.020402309	0	0.000932267	0.25333333	0.703089356	0.498024672	0.212903515	949.4924316	10.56350803	3.503082514
71	36.4770801	-81.6385472	EBIRD	0.008264462	0.041322313	0.267345548	0	0.019505898	0	7.17E-05	0.314691365	0.707706749	0.484938264	0.193439364	960.364624	12.58232212	1.783827901
72	36.4744712	-81.6414579	EBIRD	0	0.12396694	0.279393315	0	0.0186812	0	3.59E-05	0.551604927	0.720647752	0.299135804	0.185746461	931.2426147	14.22669506	3.046310425
73	36.4833169	-81.6467678	EBIRD	0.008264462	0.099173553	0.274158269	0	0.015525835	0	0	0.806049347	0.764514327	0.112469137	0.146139443	1131.264771	16.66773033	1.718581915
74	36.5556799	-81.6413087	EBIRD	0	0.090909094	0.140879914	0	0.022697121	7.17E-05	0.004482054	0.917283952	0.717329919	0.134814814	0.246288314	1344.244751	17.90703964	3.763925552
75	35.8966911	-82.5275715	EBIRD	0.024793388	0.016528925	0.21108681	0.074380167	0.037900247	0.008820682	3.59E-05	0.416419744	0.753639042	0.382962942	0.118652277	1069.676758	14.64317703	0.795721948
76	35.361934	-83.750161	EBIRD	0	0.314049602	0.288644254	0	0.01627882	0.000286851	0.000824698	0.957283914	0.904253542	0.008148148	0.045511115	1025.102417	17.46757889	2.781671047
77	35.144563	-83.4582786	EBIRD	0	0.198347107	0.213955328	0.041322313	0.059055541	0.005306752	0.022697121	0.926666617	0.739843309	0.022839505	0.115373805	780.4383545	12.72041988	5.97322464
78	35.556606	-82.641468	EBIRD	0	0	0.070601314	0.264462799	0.170353904	0.084370181	0.004159346	0.262222201	0.404427826	0.025555557	0.095103331	656.6342773	8.663935661	6.180612564
79	35.05259	-83.19677	EBIRD	0	0	0.160565093	0.446280986	0.090573341	0.013840582	0.000143426	0.106419757	0.765848637	0.014320987	0.056168571	1169.589844	5.785987854	0.721580088
80	36.131273	-81.677578	EBIRD	0	0	0.239090681	0.454545468	0.112589195	0.014736993	0.000215139	0.209999993	0.773158729	0.012592592	0.084235981	1076.252075	3.915350199	6.035665035
81	35.7521018	-82.9561536	EBIRD	0	0.074380167	0.324572414	0.214876026	0.013482018	0	0.000573703	0.398395091	0.870752692	0.363086432	0.055440381	1265.314575	8.277217865	3.819196463
82	35.172466	-83.110958	EBIRD	0.049586777	0	0.136218578	0.099173553	0.046792641	0.00301194	0.000394421	0.24395062	0.710594118	0.387530863	0.116953164	1110.216919	7.154867172	5.305473328
83	35.6918654	-82.8590466	EBIRD	0.024793388	0	0.238122553	0	0.017318657	0.000286851	0.00250995	0.069012344	0.781263113	0.613209903	0.079723522	1254.400391	21.81163216	2.053938389
84	35.260056	-82.951447	EBIRD	0	0.140495867	0.251138449	0.0661157	0.012047761	0	0.000250995	0.861234605	0.830155313	0.055555552	0.063924357	1263.60022	22.56602478	3.101559162
85	36.3421762	-81.6935491	EBIRD	0.03305785	0.214876026	0.224604681	0.082644626	0.016924236	0.000107569	0.001326688	0.737160504	0.77820611	0.05876543	0.083037585	1237.915771	11.91660786	5.13329649
86	35.73953	-82.9337	EBIRD	0.148760334	0.008264462	0.300369322	0.107438013	0.022768833	7.17E-05	0.000824698	0.657777786	0.781282067	0.059012346	0.08878728	1118.356079	9.248859406	3.464801073
