# Supplementary material for: Comparing multiscale, presence-only habitat suitability models created with structured survey data and community science data for a rare warbler species at the southern range margin
Source: PLoS One. 2023 Apr 12;18(4):e0275556. doi: 10.1371/journal.pone.0275556 (PMC10096272; doi:10.1371/journal.pone.0275556)
Supplement: S3 Dataset — (CSV) [file pone.0275556.s005.csv]

	LAT	LONG	for0to10_150	for25to50_150	for25to50_2500	road_150	road_2500	dev_2500	ag_2500	canopy_150	canopy_2500	rap_150	rap_2500	elevation	slope	aspect
1	-83.53961174	35.34723379	0.008264462	0.049586777	0.132597074	0.148760334	0.029222991	0.001362544	0.000537846	0.670123458	0.83408159	0.143086419	0.045119051	639.3817139	6.727018833	2.866740942
2	-82.63494279	35.90015168	0	0.520661175	0.25795117	0	0.035426155	0.000322708	0.001685252	0.919876575	0.785290599	0.041111112	0.097752549	841.4751587	27.45609474	6.137854099
3	-82.60463111	35.49291545	0	0.297520667	0.323209882	0	0.059951954	0.004410341	0.000215139	0.9181481	0.766520381	0.018888889	0.042065281	652.0994263	10.62822533	4.036180019
4	-83.4298481	35.34282827	0	0.041322313	0.213525042	0.03305785	0.026784753	0.000824698	0.000107569	0.825432122	0.829916775	0.056419753	0.056548152	780.0631714	24.50055885	3.402285337
5	-81.51744048	36.28405906	0.024793388	0.041322313	0.143748432	0.049586777	0.073505685	0.002079673	0.002581663	0.333086431	0.559256554	0.309012324	0.197530627	932.3743896	13.15977383	2.805524588
6	-83.62027791	35.00211868	0	0.322314054	0.325253695	0	0.004912331	7.17E-05	0.000286851	0.910246909	0.916445076	0.019506173	0.042602986	810.6730957	3.867356062	0.530333936
7	-82.4696002	35.52644543	0	0.429752052	0.401843011	0	0.040876333	0.004302772	0.000788841	0.922222197	0.79295671	0.031604938	0.07212539	962.9886475	5.770265102	2.514396667
8	-83.6253051	35.02888175	0	0.570247948	0.236724153	0	0.032952059	0.001111549	0.00200796	0.959753096	0.818879306	0.017283952	0.111984834	799.4108276	18.18714333	2.780640364
9	-82.96264982	35.16571505	0	0.03305785	0.226540923	0.041322313	0.020330597	0.000466134	0.000107569	0.78320986	0.826664209	0.04765432	0.046879191	1082.024048	4.544231892	0.989983976
10	-81.54842996	36.39920246	0.024793388	0.214876026	0.285919189	0	0.027035749	0.000107569	0.000322708	0.749012351	0.701001883	0.058518518	0.113062553	1276.133423	44.12257385	1.423231363
11	-81.67423211	36.56612361	0	0.438016534	0.166732401	0	0.009681236	0.000143426	0.003119509	0.872716069	0.708099306	0.023950618	0.154172644	1151.279785	14.85042667	2.825912952
12	-81.28507286	36.48424899	0.008264462	0	0.079457849	0.206611574	0.04844204	0.000681272	0.017569652	0.267407387	0.453538775	0.27543208	0.3074058	840.3979492	12.38608837	4.600397587
13	-82.4814784	35.56002904	0	0.256198347	0.238875538	0	0.120011471	0.030262828	0.000752985	0.912098765	0.648827493	0.019506173	0.054160155	738.8231201	15.51655674	0.24226962
14	-82.30169274	35.86034987	0	0.082644626	0.289289683	0.107438013	0.0273226	0.000860554	0.001470114	0.397407413	0.768704057	0.246666655	0.088968515	857.6060791	6.361766815	5.373567581
15	-83.20837511	34.96393791	0	0.636363626	0.528882384	0	0.005163326	3.59E-05	3.59E-05	0.912716091	0.953136504	0.016172839	0.025754774	588.1140747	29.02120399	4.931138039
16	-81.39774202	36.38376266	0.024793388	0.024793388	0.140593067	0.016528925	0.04650579	0.000896411	0.00351393	0.814938307	0.634388566	0.073950619	0.19649452	870.4448242	11.45733833	3.256508827
17	-83.21150855	35.27892532	0	0.11570248	0.357918888	0	0.0186812	0.000968124	0.000896411	0.958765388	0.841257095	0.027037036	0.069835871	930.4558716	29.5982666	2.914250612
18	-81.78095273	36.16205594	0	0.396694213	0.279393315	0.0661157	0.09304744	0.007924271	0.000609559	0.87506175	0.697516799	0.032839507	0.081688941	1115.021606	19.98792267	2.637115002
19	-82.0426411	35.98978966	0	0.181818187	0.294990867	0	0.005306752	0.000250995	0.000143426	0.487530857	0.754616022	0.021851853	0.052993201	1371.270386	13.73603439	2.126288414
20	-83.77462315	35.24707118	0	0.256198347	0.325934947	0	0.002043816	3.59E-05	0	0.907901227	0.907027125	0.042839509	0.020858569	1331.343384	16.09854889	4.465816975
21	-82.20505487	35.99611984	0.024793388	0.090909094	0.274731964	0	0.036752842	0.000573703	0.001470114	0.371604919	0.712575674	0.442716062	0.152024135	773.7254028	27.59368134	3.988423824
22	-82.22044747	36.00657774	0	0.024793388	0.274911255	0.008264462	0.043816559	0.000537846	0.000573703	0.56962961	0.708619475	0.305925936	0.137071073	772.314209	21.32201195	3.945685625
23	-82.90037078	35.39149731	0	0.586776853	0.485280931	0	0.008211123	3.59E-05	0	0.709629595	0.828546345	0.038888887	0.034131952	1045.96167	14.52787971	5.978581429
24	-82.55357335	35.9290772	0.041322313	0	0.266986996	0.082644626	0.047151208	0.002940227	0.000358564	0.408518523	0.73960191	0.095802471	0.076647095	941.8840332	30.10287666	1.727796912
25	-83.93253859	35.11992456	0	0.024793388	0.165262297	0	0.045035679	0.001936247	0.002258955	0.219012335	0.785942018	0.580370367	0.109912157	536.0046997	8.530972481	4.697257042
26	-82.25400371	35.70940319	0	0.23140496	0.298217922	0	0.013302736	0	0	0.818888843	0.821559906	0.025802469	0.028083591	1290.924561	38.6020813	2.013136625
27	-83.88967537	35.28252394	0	0.528925598	0.301624298	0	0.010398365	0.000179282	0.000143426	0.896419764	0.885436714	0.012962963	0.035139859	902.1964111	27.87327957	0.60927856
28	-81.65277075	36.62259223	0.008264462	0.239669427	0.224102691	0	0.021227008	7.17E-05	0.000717129	0.734197557	0.775612891	0.135185182	0.127637893	1009.608398	18.14920998	5.599324703
29	-84.09164038	35.3912698	0	0.206611574	0.315142184	0	0.001183262	0	0	0.891234577	0.906035364	0.080370367	0.021700956	971.6760864	24.16900063	2.54451251
30	-83.22275606	35.08591526	0	0.214876026	0.232457235	0	0.023808669	0.00100398	0.000107569	0.897530913	0.866053939	0.029753087	0.04499422	1214.957031	6.638602734	3.537231922
31	-83.53338438	35.04912938	0	0.247933879	0.214636594	0	0.001756965	0	0	0.910493851	0.877685547	0.057654317	0.037877388	1431.451782	34.64674377	0.407569557
32	-81.68034037	36.44685904	0	0.223140493	0.277277768	0	0.030083546	0.000143426	0.000645416	0.851481497	0.727501094	0.082222223	0.157671645	1052.353271	23.3981514	1.588707924
33	-81.57262048	36.53408442	0	0.181818187	0.317293555	0.041322313	0.029796693	0.000215139	0.000681272	0.700740755	0.707028508	0.222839504	0.161476254	919.2124023	19.50014496	1.963045239
34	-82.6310371	35.54762162	0	0.107438013	0.112911902	0.049586777	0.147298217	0.088672951	0.005235039	0.355555564	0.387119144	0.143827155	0.113713533	653.2305298	15.42615604	3.426627398
35	-81.69889544	36.20690697	0	0.016528925	0.131772384	0.280991733	0.146365955	0.04650579	0.000896411	0.264074087	0.536771953	0.02	0.088419259	990.8790283	1.209397793	3.692858458
36	-82.88487194	35.47933282	0	0	0.091792464	0.05785124	0.115493566	0.009358528	0.035820574	0.088148147	0.317911118	0.111481488	0.283211887	818.2662964	4.057888985	4.698221207
37	-83.79047995	35.21088196	0	0.12396694	0.275198102	0	0.04288429	0.005414321	0.002976084	0.945061743	0.765528262	0.017530864	0.111945078	711.0070801	4.23201561	1.903236985
38	-82.48160695	35.91274868	0.008264462	0.256198347	0.356807351	0.074380167	0.035820574	0.000645416	0.000430277	0.663086414	0.770912647	0.083950616	0.092301071	959.0083618	30.21947289	5.728724957
39	-83.52558395	35.10508888	0	0.504132211	0.2670587	0	0.008641399	0.000322708	0.000179282	0.906049371	0.895925343	0.013333334	0.042450413	1194.470947	27.97831345	5.658836365
40	-83.84282507	35.34280965	0	0.008264462	0.211481228	0	0.025673205	0.001254975	0.000752985	0.415185213	0.605321109	0.007777778	0.041315366	604.0465698	3.544605017	2.154922962
41	-81.69628279	36.09198724	0	0.198347107	0.349205792	0	0.011079637	0	0.000215139	0.96679014	0.891958475	0.023950618	0.036345184	633.1637573	27.13756561	2.839773893
42	-82.53731832	35.83034021	0	0.082644626	0.112696759	0.12396694	0.124206677	0.014235003	0.01165334	0.532716036	0.381608516	0.180370376	0.255111665	697.2438354	7.30354929	4.663795471
43	-81.6333477	36.09032624	0	0.314049602	0.320054501	0.148760334	0.025171215	0.000286851	0.000322708	0.775925875	0.865191638	0.02345679	0.036081187	829.3990479	19.43200493	2.065030813
44	-82.48581783	35.69452873	0	0.107438013	0.363835216	0	0.035964001	0.001470114	0.001326688	0.930740714	0.719650984	0.018271605	0.135623932	860.1593018	24.27411842	3.789345264
45	-82.07422956	36.06121262	0	0.090909094	0.28477177	0	0.008390405	0.000143426	0.000215139	0.820370436	0.783227623	0.050987653	0.065270238	1506.013062	42.64485931	4.76709938
46	-81.5317878	36.47819289	0	0.256198347	0.207035035	0	0.05496791	0.003406361	0.000537846	0.559506178	0.687881112	0.262592614	0.151265427	906.9344482	5.540855885	1.658107758
47	-83.41359985	35.25022446	0	0.016528925	0.119186774	0	0.064685002	0.003729069	0.002976084	0.428888887	0.643579483	0.477407426	0.189769745	591.9956055	5.454809189	3.006839514
48	-82.38658691	36.05801839	0	0.297520667	0.278604478	0	0.011366488	0	0	0.840987623	0.775561512	0.014814815	0.050072588	1043.477539	33.68108749	0.350657046
49	-82.27925401	36.03398662	0.008264462	0.289256185	0.178063035	0	0.034673169	0.000645416	0.001613539	0.769999981	0.708651364	0.109135799	0.162337601	785.4923096	10.65796471	5.150357246
50	-81.87918245	36.26399095	0	0.190082639	0.194807991	0.082644626	0.041378323	0.000717129	0.000358564	0.839999974	0.741322339	0.030370371	0.128799289	800.079834	32.43906021	6.189547062
51	-81.59783118	36.32174967	0	0.388429761	0.281688124	0	0.057657141	0.000717129	0.000968124	0.801604927	0.576630414	0.015925925	0.182383358	1027.057617	14.28071022	5.150206089
52	-82.33721255	35.65112151	0	0.016528925	0.238194272	0.12396694	0.027394313	0.001147406	0.002079673	0.245061725	0.743952572	0.44802466	0.088430345	781.6263428	3.064695835	4.236639023
53	-83.71513295	35.48708849	0	0.132231399	0.356807351	0	0	0	0	0.906790137	0.904319704	0.009012345	0.011567802	697.0169678	11.54973698	4.241431713
54	-83.0890401	35.1261525	0	0.099173553	0.133636922	0.008264462	0.064685002	0.014629424	0.000179282	0.875308633	0.72585237	0.04567901	0.067775674	1038.739258	16.25716972	2.885168552
55	-81.95083971	36.19612678	0.016528925	0.016528925	0.144752413	0	0.031697083	0.000537846	0.000286851	0.627654314	0.730038822	0.068148151	0.091055527	999.8256226	11.77591801	3.571157455
56	-81.79213035	36.03824057	0	0.140495867	0.355516523	0	0.007529851	0	7.17E-05	0.945679009	0.904380262	0.015308643	0.025636412	741.2279663	10.28302288	0.921890318
57	-82.96244895	35.29234001	0	0.132231399	0.166086987	0	0.00763742	0	3.59E-05	0.825308621	0.806653142	0.069012344	0.037911601	1219.126465	19.45094299	4.119830132
58	-83.59313121	35.35263303	0	0.132231399	0.221843734	0	0.014629424	0.000215139	0.000143426	0.905678988	0.865168989	0.00617284	0.029777151	776.2305908	16.69515991	5.262796402
59	-82.44342034	35.66339811	0	0.05785124	0.319731802	0	0.015920255	0.000179282	7.17E-05	0.921728373	0.905092716	0.026666667	0.028520968	1048.642822	15.72215652	2.006896257
60	-83.66461901	35.10847631	0	0.140495867	0.285668194	0	0.001326688	3.59E-05	0	0.921851873	0.912449062	0.026419753	0.026870405	1097.215332	34.58372879	2.196230412
61	-82.91144381	35.73714631	0	0.330578506	0.402058154	0	0.015920255	0.000143426	0.000537846	0.875432134	0.816194475	0.013950617	0.066900462	1317.77771	19.77521515	1.625614524
62	-81.25871541	36.48261215	0	0	0.079314426	0	0.050342429	0.000645416	0.009466098	0	0.447335064	0.926790178	0.327642053	918.7445679	10.11678123	6.249095917
63	-82.3490523	35.83632683	0	0.438016534	0.335723758	0	0.013697157	0.000179282	0.000179282	0.84185189	0.792709351	0.023209877	0.043678857	1345.787231	35.10347366	1.272251606
64	-81.59514201	36.47585494	0.008264462	0.0661157	0.324142128	0.03305785	0.030693104	0.000179282	0.000860554	0.668641984	0.706035852	0.117160492	0.151088819	1007.225464	14.75248241	2.024272203
65	-83.60830324	35.10279457	0	0.429752052	0.179640725	0	0.001828678	3.59E-05	0	0.904074073	0.882609487	0.030370371	0.034201764	1215.450684	33.63951874	6.146913052
66	-82.94131488	35.86542298	0	0.504132211	0.344257593	0	0.000752985	0	0.000143426	0.898395061	0.911904812	0.015061729	0.026506543	990.142395	14.60733128	4.917241096
67	-82.31428275	35.86749521	0	0.03305785	0.295098424	0.099173553	0.028756857	0.000609559	0.001434257	0.640246868	0.766746521	0.069629632	0.107086316	847.5270996	13.77059364	3.7364254
68	-83.02324328	35.3001684	0	0.371900827	0.387357026	0	0.002832658	0	0	0.842222214	0.84875536	0.021975307	0.03392436	1262.802612	19.18895912	5.664467812
69	-81.24668399	36.48464452	0	0	0.077127181	0.190082639	0.047940049	0.000537846	0.008713113	0.384197533	0.472617805	0.320123434	0.304719567	947.7229614	7.801672935	3.556276321
70	-83.11919419	35.3066913	0	0.322314054	0.364910901	0	0.031732943	0.000788841	0.003119509	0.893580258	0.780146539	0.053333335	0.097826526	785.9398804	9.727888107	3.995225668
71	-82.89518164	35.38063515	0	0.545454562	0.445014149	0	0.004051777	3.59E-05	0	0.924444437	0.833261788	0.025679011	0.029411437	1060.274658	6.311236858	5.413516521
72	-83.12779333	35.42855568	0	0.363636374	0.328444898	0	0.03686041	0.000537846	7.17E-05	0.8849383	0.771011591	0.035308644	0.06001202	966.1762695	11.67266083	3.741549492
73	-82.2394667	35.71312193	0	0.165289253	0.333930939	0.074380167	0.013087598	0	0	0.769382715	0.807497799	0.022592593	0.028401682	1365.812744	25.02969933	3.108318806
74	-82.8142705	35.25194236	0	0.561983466	0.351572305	0	0.00050199	0.000107569	0	0.910000026	0.911045849	0.00654321	0.018949559	1037.039551	5.421555519	1.26680398
75	-82.36310807	35.86908325	0	0.586776853	0.385635912	0	0.035784718	0.002223099	0.001326688	0.87506175	0.736293435	0.033209875	0.126988307	1029.104248	13.95035839	1.513843775
76	-82.11531617	36.11098615	0	0.206611574	0.224461257	0	0.026175195	0.00050199	0.000215139	0.823209822	0.745084822	0.039135803	0.064818993	1577.808716	21.87753105	6.267380238
77	-83.02811935	35.33263486	0	0.140495867	0.451038033	0	0.004338628	0.000107569	0	0.874320984	0.844018221	0.017901234	0.031375006	1324.488281	7.704958916	3.043422937
78	-83.17931747	35.47800757	0	0.272727281	0.333930939	0	0.033525761	0.000394421	0.000107569	0.917407393	0.84817785	0.030370371	0.04922558	1159.357544	37.44764709	4.181314945
79	-81.5777046	36.34477606	0	0.264462799	0.25232169	0	0.055828463	0.000537846	0.000681272	0.765925884	0.600432754	0.015925925	0.160748541	1277.248169	20.7494545	4.718230247
80	-83.57450125	35.5715154	0	0.314049602	0.225859657	0	0	0	0	0.871975303	0.838970363	0.040987656	0.041495677	1378.227173	19.69073105	0.034626033
81	-83.14394486	35.18604217	0	0.090909094	0.136899859	0.099173553	0.043493852	0.0036215	0.000215139	0.557283938	0.617877364	0.282839507	0.082130015	1162.17981	3.925226212	4.939017773
82	-82.73126571	35.48346573	0.008264462	0	0.271576613	0.0661157	0.05425078	0.002187242	0.003944207	0.010987653	0.640511751	0.850493848	0.164144903	717.9591064	5.297791004	0.21065852
83	-81.52947444	36.47601493	0	0.17355372	0.217254117	0	0.056402165	0.003764925	0.000573703	0.597530842	0.693728328	0.320246935	0.139479861	874.222229	12.14704132	1.367343187
84	-82.26222923	35.68274253	0	0.570247948	0.370791346	0	0.002545807	7.17E-05	0.000107569	0.761728346	0.816251755	0.027530864	0.031526193	1039.465088	27.1917305	2.501297235
85	-83.81947346	35.26011856	0	0.438016534	0.34354046	0	0.000788841	0	3.59E-05	0.888395071	0.90120995	0.016666666	0.02046974	916.1033325	12.37201881	4.849106789
86	-81.61147747	36.45670004	0	0.438016534	0.273584574	0	0.038366381	0.000609559	0.000932267	0.863333344	0.64483422	0.027160494	0.209251001	929.7092285	9.873461723	1.347371221
87	-84.11094473	35.29353782	0	0.272727281	0.493743062	0	0.000609559	7.17E-05	3.59E-05	0.943209827	0.915518939	0.021728395	0.014724676	632.7877197	20.48497772	3.749436617
88	-82.20792259	35.95638342	0	0.264462799	0.305927068	0	0.024956075	0.000286851	0.000932267	0.875802457	0.756298006	0.056419753	0.141440198	827.5494385	14.71577358	1.574476838
89	-82.26981934	35.88101439	0	0.355371892	0.403169721	0	0.008605544	0.00050199	0.000537846	0.918888867	0.868203342	0.00308642	0.043679781	1351.127197	17.11974525	4.953183651
90	-82.46559607	36.02458669	0	0.586776853	0.319803506	0.107438013	0.017892359	0.000179282	0.000322708	0.508148134	0.824853182	0.062716052	0.05148828	1011.969177	15.84230804	5.075055599
91	-83.06711355	35.65451719	0	0.388429761	0.398293227	0	0.007314712	0	7.17E-05	0.818271637	0.866821349	0.016666666	0.029082714	969.666626	17.54381561	4.60279417
92	-82.46099294	35.81809101	0	0.603305757	0.299401194	0	0.031804655	0.000932267	0.002366524	0.875679016	0.710934401	0.034567904	0.145121366	819.3619995	13.84751511	0.539488137
93	-81.60019574	36.48865786	0.008264462	0.206611574	0.297464937	0	0.027466025	0.000179282	0.000752985	0.834814847	0.683431029	0.032345679	0.16977714	1134.833618	16.05839348	1.665191293
94	-84.01103136	35.38928555	0	0.0661157	0.199576899	0	0	0	0	0.864444435	0.869361043	0.064444445	0.044390865	1265.517578	14.54044342	5.064755917
95	-83.64526164	35.13914954	0	0.03305785	0.27301085	0	0.007422281	0	0	0.916543186	0.855159283	0.053950615	0.023687642	1046.925781	30.57050896	2.492780685
96	-82.44374481	35.8217953	0	0.008264462	0.371400923	0.099173553	0.019111477	0.000430277	0.002402381	0.328765452	0.788850605	0.454938293	0.097791396	759.0167236	10.02299595	3.327734709
97	-83.8731237	35.09999731	0	0.214876026	0.301552594	0	0.003442217	0.000179282	0	0.878888845	0.911437452	0.014197531	0.020906653	830.5283203	22.89101982	2.098903894
98	-81.1340748	36.46086278	0	0	0.059234824	0	0.058983829	0.001183262	0.009968088	0.020617284	0.47503075	0.719135821	0.284034401	928.8914795	13.29724216	3.589752436
99	-81.61610866	36.25677158	0.03305785	0.008264462	0.190505221	0.082644626	0.060418084	0.001434257	0.002796802	0.414567918	0.533281684	0.418765455	0.235848635	934.9568481	10.24723244	2.20000267
100	-81.65822733	36.44636211	0	0.247933879	0.257879436	0	0.033991896	0.000107569	0.000824698	0.92592591	0.670605719	0.040370367	0.18966572	970.8636475	12.00844955	3.551917553
101	-81.56132886	36.38722267	0	0.008264462	0.277887344	0	0.014414285	0.000179282	0.000250995	0.742345631	0.745106578	0.014814815	0.046691943	1344.750366	18.20590973	3.761530161
102	-83.74424468	35.33796348	0.03305785	0	0.262002945	0.099173553	0.023091542	0.000179282	0.001183262	0.567283928	0.829958439	0.236419752	0.066766374	690.3347168	16.26361465	3.934226274
103	-83.79914738	35.32422381	0	0	0.133601055	0.17355372	0.078238733	0.024956075	0.003478074	0.279382735	0.617092788	0.150246918	0.148021176	626.1911011	12.03214836	4.238626003
104	-83.65866532	35.32953581	0	0.198347107	0.21108681	0	0.001936247	0.002904371	0	0.900987625	0.891845226	0.099259265	0.029471543	1233.754639	27.43738556	1.30576098
105	-83.9754943	35.32945201	0	0.016528925	0.134210616	0	0.013948152	0	0	0.847654343	0.861642241	0.021111112	0.037342459	1205.657349	13.59455013	6.249429703
106	-82.9796433	35.2880277	0	0.23140496	0.239807814	0	0.003872494	0	3.59E-05	0.826296329	0.807275414	0.010617283	0.046287395	1381.987427	21.65774918	2.576203585
107	-82.80638519	35.68864182	0	0.206611574	0.232062817	0.008264462	0.040553622	0.000717129	0.008282836	0.699382722	0.59214896	0.043209877	0.21363771	779.8797607	15.18151665	5.252853394
108	-81.7188546	36.07520521	0	0.157024801	0.350424886	0	0.016350532	0.000215139	0.001613539	0.936419725	0.880334258	0.024444444	0.046377551	677.1963501	13.50804234	1.0112046
109	-83.05938883	35.61877729	0	0.380165279	0.403062135	0	0.023665244	0.000179282	7.17E-05	0.905185163	0.837195456	0.011728395	0.036491286	1318.527222	23.02817154	4.482390404
110	-83.86281232	35.42162434	0	0.338842988	0.264799744	0	0.00763742	0.001900391	0.000430277	0.937901258	0.868877411	0.019506173	0.035543483	610.1723633	8.809575081	3.065176487
111	-81.99778096	36.13424966	0.016528925	0	0.210154548	0	0.02190828	0.000215139	3.59E-05	0.034938272	0.562879503	0.373086423	0.094634511	1503.467896	7.606195927	2.604352951
112	-83.88454848	34.98791984	0	0.074380167	0.114955716	0.049586777	0.066047549	0.002151386	0.020366453	0.749876559	0.590641737	0.034444444	0.204214245	609.1270752	6.991312027	4.660727978
113	-83.54583238	35.15538049	0	0.429752052	0.363010496	0	0.010254939	7.17E-05	0	0.953950644	0.925015509	0.026913581	0.034046881	972.8255615	26.06259727	2.627079487
114	-82.3438104	35.80729437	0	0.214876026	0.326185942	0	0.020294739	7.17E-05	0.000107569	0.903086424	0.826301754	0.022469137	0.031925656	1387.870361	14.75942898	4.393384457
115	-82.42176521	35.93457857	0	0.479338855	0.297142237	0	0.027645309	0.001828678	0.003585643	0.890617311	0.67949003	0.031975307	0.165754318	1072.681641	21.02731895	3.133108616
116	-83.90130289	35.36344311	0	0.4214876	0.266700119	0	0.004051777	3.59E-05	0	0.887037039	0.81140089	0.016419753	0.02823339	725.8918457	27.97628975	6.076249599
117	-82.27595605	36.10046786	0	0.355371892	0.334683925	0	0.004840618	3.59E-05	0.000143426	0.760617316	0.824746847	0.025185185	0.038472883	1115.777222	26.04811668	4.184190273
118	-82.38710513	35.92003502	0.016528925	0	0.14080821	0.157024801	0.050736848	0.006705152	0.016458102	0.267037034	0.503093541	0.353703678	0.270526588	768.0141602	11.72202778	2.236818314
119	-82.99160987	35.88773898	0	0.049586777	0.175588936	0	0.046183083	0.000250995	0.001541827	0.840987623	0.700589001	0.060864195	0.151724994	432.1459656	4.186871052	5.112803459
120	-83.38313937	35.18907169	0.008264462	0	0.045465954	0.214876026	0.165298149	0.053103372	0.002760945	0.560000002	0.462473989	0.037777778	0.117846869	613.5830078	11.91518211	2.047944546
121	-84.08053955	35.31855113	0	0.446280986	0.490300834	0	0.000179282	0	0	0.9181481	0.904976189	0.019506173	0.02233113	913.5220337	8.648744583	1.8765589
122	-82.96015827	35.32726247	0	0.140495867	0.182043105	0	0.009573667	0	0	0.805432141	0.81356138	0.048888888	0.045474596	1666.561157	25.251091	0.27262646
123	-81.72872752	36.20941788	0	0.074380167	0.146832079	0.132231399	0.092330307	0.015705116	0.000896411	0.663456798	0.65523231	0.134320989	0.102962226	886.5252686	21.57722092	5.924866676
124	-83.70205624	35.31652099	0	0.438016534	0.213309914	0	0.002294812	7.17E-05	3.59E-05	0.874444425	0.881448984	0.014320987	0.027082156	1147.054321	23.46051216	5.90622282
125	-82.9374353	35.57690382	0.008264462	0	0.101975687	0.016528925	0.087525547	0.004948188	0.005557747	0.049753085	0.460038841	0.824691415	0.292485088	794.5144043	10.05324078	4.066176414
126	-81.45846089	36.42454077	0	0.041322313	0.178206459	0.190082639	0.090214781	0.018358493	0.002545807	0.38382718	0.516695619	0.140864193	0.208758608	901.0279541	4.823138714	4.020104408
127	-81.70419463	36.58299415	0	0.297520667	0.218042955	0	0.00451791	0.000179282	0.000788841	0.942839503	0.831903458	0.020617284	0.077366039	1180.121948	23.08056068	4.663528442
128	-81.5769522	36.15202751	0	0.107438013	0.250313729	0	0.025027789	0.000932267	0.000179282	0.919629574	0.788517773	0.045185186	0.060914975	945.4691162	19.63618279	2.72871232
129	-82.89924896	35.17757841	0.03305785	0.016528925	0.254437238	0.0661157	0.015597547	0.000322708	0.000788841	0.806049347	0.877726674	0.125061736	0.067125157	801.4227905	19.01653481	3.11977005
130	-82.66136365	35.92694753	0	0.0661157	0.251174301	0	0.026713042	0.000430277	0.000322708	0.851358056	0.774610877	0.032716051	0.101525269	866.8292236	19.59982109	4.06328392
131	-83.57413111	35.15027604	0	0.165289253	0.238516971	0	0.01104378	3.59E-05	0	0.849876583	0.891467988	0.039999999	0.035209671	1406.567749	16.77197456	5.821535587
132	-82.60733732	35.54627806	0.008264462	0.0661157	0.108214706	0.165289253	0.141561195	0.06117107	0.025888342	0.245925918	0.418483049	0.250617266	0.118896388	651.3654175	5.052034855	1.278262138
133	-84.02157203	35.26904556	0	0.471074373	0.14403528	0	0	0	0	0.900123417	0.862182677	0.025679011	0.038496003	1148.121582	10.68275356	2.099137545
134	-82.77463488	35.40662358	0	0.429752052	0.273441136	0.016528925	0.01678081	0.000143426	7.17E-05	0.778641939	0.784813941	0.008765432	0.034166168	1283.546143	28.70463753	6.229032993
135	-83.22334679	35.2923887	0	0.636363626	0.32930547	0	0.022195131	0.002294812	0.000215139	0.923456788	0.855207801	0.039999999	0.050401311	958.9672852	29.53797722	1.406329989
136	-82.5384313	35.90570373	0	0.140495867	0.227795899	0	0.048657175	0.005916311	0.000609559	0.778148115	0.718541801	0.040246915	0.110443383	1032.084473	21.97696495	5.542618275
137	-83.01940902	35.63953285	0.008264462	0.214876026	0.305676073	0.082644626	0.039406218	0.000573703	0.000107569	0.878148139	0.82038933	0.027901234	0.057309169	961.8948975	14.69932652	1.799412131
138	-82.80085412	35.73969989	0	0.553718984	0.372046322	0	0.011330632	0.000286851	0.000322708	0.765679002	0.748846889	0.034691356	0.060093857	1027.647461	23.60942459	2.510735035
139	-83.23398887	35.09282389	0	0.024793388	0.272759855	0	0.012836603	0.000358564	7.17E-05	0.933086395	0.894684911	0.024691358	0.04030006	1230.273682	15.28271961	4.054664135
140	-83.16539299	35.47675835	0.008264462	0.330578506	0.306142211	0.0661157	0.039513785	0.000322708	7.17E-05	0.780864179	0.838410974	0.108641975	0.052216005	1289.904663	14.57973766	4.207350731
141	-82.8836838	35.77058244	0	0.578512371	0.465810895	0	0.025386354	0.00050199	0.007601563	0.785679042	0.703443527	0.029012347	0.13332887	818.0048218	28.36499596	0.010108002
142	-83.91571551	35.28115595	0	0.504132211	0.24916634	0	0.002545807	3.59E-05	3.59E-05	0.880740762	0.906119108	0.013580247	0.024904989	824.1071777	20.49108887	0.241060391
143	-82.44080465	35.970055	0	0.132231399	0.328158051	0	0.022553695	0.000286851	0.000752985	0.893456817	0.739738286	0.014320987	0.101060607	1227.84314	25.04706383	5.024457932
144	-81.20463837	36.51385059	0	0	0.067732796	0	0.055685036	0.001434257	0.024525799	0.29308641	0.391855389	0.411234558	0.382762492	835.7285767	9.300672531	3.953235149
145	-83.03867755	35.27265439	0	0.099173553	0.292086482	0.008264462	0.024095522	0.00050199	7.17E-05	0.918888867	0.819690704	0.074691355	0.067765035	1062.47168	7.739830971	3.462545633
146	-82.29246876	36.01548582	0.024793388	0.016528925	0.175158665	0.008264462	0.032808635	0.000430277	0.001398401	0.171234563	0.699617147	0.808888853	0.169608399	745.8066406	4.509691715	5.298648834
147	-82.27064442	36.09606255	0	0.446280986	0.35877946	0	0.006239019	3.59E-05	0.000215139	0.725308597	0.830067515	0.02851852	0.041389801	1000.967224	16.5039711	2.09291935
148	-82.55809656	35.53876405	0.05785124	0.049586777	0.264010906	0.148760334	0.06597583	0.010613504	0.032844491	0.275555551	0.605398297	0.386666685	0.139378607	618.5342407	4.924275875	4.788599968
149	-82.84177075	35.17248197	0	0.256198347	0.30280757	0	0.023342537	0.000215139	0	0.969259262	0.912684321	0.012222222	0.037129316	834.8515015	7.237353802	3.641921043
150	-82.437747	35.84952792	0	0.454545468	0.404388815	0	0.027394313	0.000645416	0.004051777	0.936666667	0.734269261	0.032469139	0.141417548	921.3856812	16.89402962	2.801638603
151	-82.93190226	35.45453935	0	0.11570248	0.307002753	0	0.050199002	0.001649396	0.001434257	0.686543226	0.674583673	0.056296296	0.131875262	1080.017212	28.17152786	2.587294817
152	-81.56824216	36.34606524	0.024793388	0.454545468	0.249740034	0.016528925	0.057621285	0.000645416	0.000645416	0.863209844	0.623634517	0.051111113	0.144827783	1124.14978	22.14268875	1.576754689
153	-82.99731346	35.21016384	0	0.17355372	0.323174	0	0.018143354	0.000215139	0.000286851	0.88827163	0.824560106	0.029999999	0.072563685	994.8602905	26.30233955	3.260157824
154	-84.02771227	35.31317421	0	0.12396694	0.21209079	0	0.014414285	0	0	0.869135797	0.82239449	0.049506173	0.055577699	1565.633667	22.21522141	5.681637287
155	-82.48594612	35.97738684	0	0.074380167	0.20108287	0	0.062354334	0.001039836	0.000215139	0.831111133	0.710298717	0.038024694	0.062588654	1363.713867	19.99848366	2.794363737
156	-82.43177347	36.06726454	0	0.289256185	0.268134385	0	0	0	0	0.637901247	0.800078154	0.008148148	0.044960007	986.0812378	2.992619753	4.06013155
157	-83.80973825	35.42991307	0.041322313	0.12396694	0.294022739	0	0.024418229	0.001864534	0.000250995	0.915555596	0.853521645	0.002222222	0.022528088	874.5187988	30.91711235	5.096014023
158	-83.59586677	35.1195933	0	0.03305785	0.217720255	0	0.001111549	3.59E-05	0	0.867654324	0.89904207	0.019753087	0.027930092	1168.221924	11.56600761	4.541003704
159	-82.94098623	35.59542385	0	0.0661157	0.065437987	0.181818187	0.083545484	0.003836638	0.021442145	0.154567897	0.315635949	0.615679026	0.408458561	840.7678223	9.510644913	3.165607929
160	-82.56177351	35.83935122	0.008264462	0.041322313	0.220660478	0	0.074832372	0.011007925	0.007099574	0.131234571	0.494922101	0.594567895	0.248700812	723.6592407	4.3423419	1.919953346
161	-81.85163887	36.19868543	0	0.082644626	0.082684927	0.049586777	0.098318331	0.008748969	0.002545807	0.190123469	0.430285275	0.219753087	0.201455921	1383.717529	17.26316643	1.667123556
162	-82.88782497	35.43690967	0	0.355371892	0.368962675	0	0.033669189	0.000968124	0.000609559	0.929876566	0.736230075	0.018518519	0.088448383	1217.351929	22.61744308	4.654428482
163	-82.85077207	35.56535654	0	0.03305785	0.123776399	0.05785124	0.108035423	0.019470042	0.001039836	0.638641953	0.422233135	0.142345682	0.265612841	866.3108521	12.62928677	4.630125046
164	-82.71170907	35.43551452	0	0.181818187	0.430313021	0.05785124	0.017211087	0	0	0.747407377	0.833621085	0.026296295	0.022719035	1056.755859	14.10795975	1.143243313
165	-83.89435161	35.2678727	0.008264462	0.03305785	0.262612492	0	0.006561727	3.59E-05	0.000143426	0.766049325	0.878506601	0.176543221	0.03444311	818.7667847	16.23897743	2.682483673
166	-83.01738825	35.82052758	0	0.512396693	0.320484787	0	0.003657356	0	0.000681272	0.913333356	0.907333195	0.0145679	0.035145406	964.9301147	26.78874588	5.4241395
167	-83.06925523	35.55900203	0	0.17355372	0.270142347	0	0.061959911	0.001434257	0.000788841	0.820493877	0.713041782	0.045185186	0.095242031	1122.915405	11.65171337	1.518188119
168	-83.64287354	35.16836808	0	0.256198347	0.185270175	0.0661157	0.016995948	0.000322708	0	0.843086421	0.756215751	0.028641975	0.024906838	999.355835	14.62860012	4.248482704
169	-81.78832631	36.30108824	0.03305785	0.090909094	0.243752018	0	0.029975977	0.000430277	0.00150597	0.602962971	0.711455464	0.096049383	0.162825838	930.828125	18.8234272	1.78401196
170	-82.49004134	35.50822108	0	0.479338855	0.361719668	0.090909094	0.070959873	0.006095593	0.001111549	0.779382706	0.765351176	0.01308642	0.064977571	790.1862793	23.92637062	5.088696003
171	-83.20596567	35.21204426	0	0.107438013	0.23468034	0	0.008497974	0.000179282	0.001111549	0.870493829	0.849170983	0.036049381	0.070470206	1189.614014	16.01060867	6.148432732
172	-84.0160444	35.38304257	0	0.008264462	0.167592958	0	0	0	0	0.873703718	0.862798989	0.045308642	0.046467241	1215.875	11.54602242	4.353887081
173	-81.79415583	36.41960685	0	0	0.159417689	0	0.050629281	0.009896375	0.053175088	0.14987655	0.528905153	0.748148143	0.211951077	741.3416748	14.26535511	5.262813091
174	-83.71176554	35.04638686	0	0.363636374	0.25877586	0	0.031087525	0.00150597	0.002151386	0.92703706	0.812395394	0.022716051	0.115977161	899.1156006	27.4988575	5.181073666
175	-83.23636536	35.29083132	0	0.314049602	0.343648046	0	0.020079602	0.000573703	0	0.883580267	0.867388666	0.02345679	0.040325951	862.2573853	29.38169479	5.370145798
176	-81.32899366	36.43302604	0	0.024793388	0.184553057	0	0.035569578	0.000322708	0.004912331	0.660740733	0.632155895	0.287160486	0.147192195	846.1751099	11.49409771	4.534257889
177	-83.18811175	35.16464209	0	0.239669427	0.168023229	0	0.035999857	0.000896411	0.001792822	0.865185142	0.753171206	0.020987654	0.13927874	1235.836304	19.39658546	5.753000259
178	-83.00720963	35.62412177	0	0	0.241313785	0.198347107	0.065760694	0.001290831	0.000609559	0.487530857	0.72326827	0.230493829	0.102494806	728.3848877	8.649938583	5.07213068
179	-81.41517843	36.56937015	0.297520667	0.11570248	0.117609091	0	0.047007781	0.000681272	0.004984044	0.044074073	0.425362706	0.246049389	0.339888573	900.4171753	14.34364319	4.004153252
180	-81.09442736	36.47786165	0	0	0.046900213	0	0.0713543	0.012944171	0.021513859	0.126666665	0.398974061	0.739382684	0.346092314	861.4703369	4.898935795	3.657255173
181	-81.56266137	36.357309	0.024793388	0.099173553	0.251891434	0.272727281	0.049912151	0.000681272	0.000573703	0.594691336	0.69565171	0.050123457	0.095219381	1275.766235	7.48547411	0.25377956
182	-83.86340932	35.03060021	0	0.570247948	0.187636703	0	0.045179103	0.00462548	0.010541791	0.959382713	0.676206946	0.028641975	0.186789036	708.5612793	18.91256905	0.502163351
183	-83.00395394	35.58805564	0	0.041322313	0.185306028	0.024793388	0.091003619	0.009430242	0.038473949	0.245802462	0.48116833	0.383086443	0.217013747	782.314209	8.751109123	1.127499819
184	-83.10088277	35.53353195	0	0.520661175	0.132704645	0.016528925	0.077700883	0.008784826	0.00150597	0.81641978	0.654481947	0.023333333	0.109557539	1376.75354	33.70657349	4.978637218
185	-81.63705516	36.56191857	0.314049602	0	0.153250381	0	0.021442145	0.000215139	0.004553767	0.137407407	0.62849921	0.444074064	0.208266675	1398.406494	12.63943195	1.017316818
186	-81.53575325	36.58488216	0	0.03305785	0.192190468	0	0.030406253	0.000430277	0.001254975	0.337283939	0.68701005	0.41370368	0.164050579	1138.282471	11.71820164	2.728373051
187	-83.13783541	35.42884433	0	0.17355372	0.35314998	0.016528925	0.017533794	0.000179282	7.17E-05	0.902716041	0.776275396	0.038024694	0.053920198	1183.813843	13.86938763	2.817823887
188	-82.60480483	35.6407235	0.016528925	0.099173553	0.093190864	0.05785124	0.136326149	0.029294703	0.002402381	0.466666669	0.422758788	0.134444445	0.123237781	623.274231	12.52619743	1.364146948
189	-82.83230047	35.72211272	0	0.11570248	0.363655925	0	0.021370433	0.000143426	0.000896411	0.812469125	0.724530041	0.035061728	0.068065561	1165.358032	10.01825619	3.966901064
190	-82.26343584	35.70400455	0	0.206611574	0.267417252	0.082644626	0.012083617	0	7.17E-05	0.833827138	0.828936636	0.016172839	0.030118823	1449.292725	15.67428589	1.686790109
191	-83.79171356	35.45425596	0	0.05785124	0.307827473	0	0.013338592	0.002258955	0.000179282	0.418765455	0.661216915	0.02	0.013158259	533.3674316	15.7923584	2.76663518
192	-82.8624299	35.53310763	0	0	0.102585249	0.380165279	0.133744493	0.047832478	0.007063717	0.085925922	0.360341668	0.034444444	0.214892954	843.4176636	0.697981358	5.748901844
193	-83.04332543	35.62593698	0.03305785	0.0661157	0.355910927	0.12396694	0.029724982	0.000322708	7.17E-05	0.535555601	0.830730498	0.121851854	0.045736741	1028.799316	12.79805756	1.660466194
194	-83.6015505	35.37514946	0	0.314049602	0.210548967	0	0.025386354	0.000537846	0.000143426	0.86395067	0.85438621	0.009506173	0.030534469	710.2937012	14.93340111	5.93221426
195	-81.89482808	36.06488476	0	0.024793388	0.11133422	0.140495867	0.10029044	0.012478038	0.001039836	0.444938272	0.609943151	0.208024696	0.131266817	1156.278687	12.05967712	2.780655622
196	-83.43568195	35.24853759	0	0.041322313	0.181003258	0.0661157	0.045752805	0.000932267	0.001936247	0.671234608	0.712012529	0.184567913	0.165618837	637.4997559	10.21256065	1.249843001
197	-81.63866097	36.18174269	0	0.11570248	0.185772166	0.214876026	0.115816273	0.020760873	0.000645416	0.664691389	0.548119187	0.035308644	0.156314209	1095.651001	10.37318325	4.87517786
198	-81.74046192	36.06345137	0	0.214876026	0.39072752	0	0.013876439	0.000107569	0.000466134	0.937530875	0.911446691	0.009259259	0.029269962	693.2958374	11.42114925	6.22862339
199	-83.84351529	35.31747724	0	0.396694213	0.32069993	0	0.030119402	0.003262935	0.001649396	0.965555549	0.778245866	0.020493828	0.06340839	671.6657715	12.35119915	1.899362683
200	-82.86925718	35.28545393	0	0.223140493	0.364122063	0	0	0	0	0.871851861	0.873688102	0.050123457	0.019682832	1414.619873	41.9258461	4.751844883
201	-82.29120079	35.99449433	0.024793388	0.024793388	0.153250381	0.11570248	0.047007781	0.001362544	0.001613539	0.394814789	0.637035429	0.325308651	0.22671552	696.081604	16.05986214	4.542496204
202	-83.09483923	35.62645411	0	0.198347107	0.392269343	0	0.004482054	0	0	0.930123448	0.828940272	0.028395062	0.041457307	930.7972412	38.49108887	5.216453075
203	-82.82352303	35.20236848	0	0.041322313	0.310911119	0	0.002330668	0	0	0.964074075	0.940783679	0.02382716	0.022263164	883.2188721	6.295140743	3.334221125
204	-82.84275228	35.73193693	0	0.570247948	0.354584247	0.03305785	0.021083582	0.000179282	0.000250995	0.931851864	0.76164037	0.015061729	0.071936749	969.7594604	14.66811466	1.078110933
205	-83.17894497	35.01185038	0	0.636363626	0.477607667	0	0.022697121	0.000358564	0.000286851	0.953703701	0.896439493	0.019382717	0.054179572	843.3894043	7.60866642	1.945902586
206	-83.84124263	34.94719302	0	0.17355372	0.152174696	0.008264462	0.055613324	0.010756929	0.004374485	0.863209844	0.682323754	0.013333334	0.141564563	618.9677734	16.37162971	6.00949049
207	-82.75892522	35.75529208	0	0.239669427	0.293592453	0	0.019003909	0.000394421	0.001792822	0.906296313	0.707391441	0.019753087	0.154978961	907.331665	9.380629539	0.056841027
208	-81.76510457	36.52203413	0.041322313	0.090909094	0.156190619	0.008264462	0.029187135	0.004768905	0.004984044	0.839629591	0.633009374	0.037777778	0.242192417	884.5084229	3.330846071	1.302309155
209	-83.63038171	35.22679996	0	0.247933879	0.219118655	0.132231399	0.031230951	0.000860554	0.001792822	0.904444456	0.840236306	0.026296295	0.05107772	956.831543	6.368310928	4.347178936
210	-81.11063108	36.41373342	0	0.413223147	0.325289547	0	0.008175266	7.17E-05	0.000537846	0.920000017	0.906441331	0.011481482	0.032177631	748.9451294	25.39350319	0.999300003
211	-81.68933163	36.13205942	0	0.024793388	0.286170185	0.140495867	0.099178888	0.013338592	0.000107569	0.757160485	0.703376472	0.027777776	0.059933886	1120.103882	28.22906494	3.34364152
212	-83.84464238	35.21164809	0	0.074380167	0.150274307	0	0.06701567	0.02470508	0.016458102	0.974074125	0.683058858	0.00691358	0.107782148	684.8342285	3.288444757	6.163647652
213	-82.82125998	35.49467555	0	0.330578506	0.245042846	0.0661157	0.078704864	0.001685252	0.000250995	0.723086417	0.540647268	0.112469137	0.236158863	943.6647339	17.65992928	0.353197575
214	-82.82651536	35.49932378	0.008264462	0.595041335	0.176162645	0	0.104449786	0.002653376	0.001147406	0.660493851	0.455114901	0.158765435	0.274690926	948.2250366	7.823861122	1.608318925
215	-82.87958859	35.44951944	0.016528925	0.03305785	0.315536588	0.11570248	0.053175088	0.001721109	0.011366488	0.267407387	0.634621561	0.326666683	0.128871426	939.4954834	20.2824173	5.781286716
216	-83.0256149	35.26065622	0	0.099173553	0.293664157	0.190082639	0.033023775	0.000573703	0.000107569	0.601358056	0.791436434	0.129012346	0.09252578	1065.940674	13.56726551	3.564721823
217	-83.17296532	35.54547112	0	0.008264462	0.216285989	0	0.004446197	3.59E-05	0	0.853703678	0.863115251	0.022469137	0.043026026	1383.989014	37.53229141	1.920624018
218	-83.2703206	35.28451524	0	0.454545468	0.32550469	0	0.041091468	0.002079673	0.000250995	0.922469079	0.839749396	0.017407408	0.047279578	877.6781006	4.318506718	3.603243113
219	-82.67809031	35.56378734	0	0	0.13055326	0.239669427	0.139911801	0.023485962	0.002868515	0.125925928	0.408873737	0.201111108	0.185181007	680.6470947	2.43862462	4.217047215
220	-81.83014678	36.32152471	0	0.355371892	0.219011083	0.008264462	0.029366417	0.000250995	0.002043816	0.920987606	0.668539882	0.027530864	0.188426197	970.2739868	28.1007843	1.832907081
221	-83.21020998	35.24469948	0	0.223140493	0.365341187	0	0.006597583	0.000143426	7.17E-05	0.901111126	0.905310452	0.022839505	0.031949233	1151.05188	6.868335247	4.85078764
222	-83.88250891	34.97338073	0.008264462	0	0.136469573	0.206611574	0.063430026	0.001900391	0.010541791	0.290370375	0.631618679	0.175432086	0.186719224	526.5279541	2.640021801	0.824111164
223	-83.17546695	35.61633013	0	0.198347107	0.221664459	0	0	0	0	0.912222207	0.868471503	0.060617283	0.050437838	1593.599243	37.48083115	6.132800102
224	-83.6375526	35.3665107	0	0.17355372	0.230485141	0	0.009430242	0.000250995	3.59E-05	0.892345667	0.879045725	0.021975307	0.028415553	740.1379395	7.562262535	1.79916513
225	-83.04524622	35.18868888	0	0.17355372	0.314138204	0.016528925	0.01416329	0.000143426	0.000107569	0.819259286	0.830552042	0.016172839	0.052362107	1213.036621	10.93689156	4.072250366
226	-82.2670874	36.02066398	0	0.090909094	0.151063144	0	0.044784684	0.002151386	0.001398401	0.861851871	0.6731897	0.040246915	0.175315559	754.0016479	19.56222725	2.069684505
227	-83.19948291	35.54403211	0	0.297520667	0.34834522	0	0.00250995	0	0	0.964814842	0.906729341	0.027901234	0.03090018	1156.067993	10.57766628	2.621824503
228	-83.76292137	34.99632883	0.0661157	0	0.090394065	0.181818187	0.041629314	0.003800782	0.002545807	0.166419759	0.42450875	0.329753071	0.10990753	589.666748	3.060577869	2.918919325
229	-81.75779126	36.26979915	0	0.107438013	0.163505331	0.008264462	0.069704905	0.003872494	0.001577683	0.824938297	0.547429383	0.036172841	0.24132137	886.9954224	9.373709679	5.12577486
230	-82.86565012	35.28883863	0	0.396694213	0.369715661	0	0.000286851	0	0	0.90049386	0.869961619	0.019629629	0.019552452	1345.709473	20.7767849	0.572524369
231	-81.81529663	36.05592017	0	0.611570239	0.360572278	0	0.011007925	0	7.17E-05	0.901728392	0.865565181	0.01802469	0.038026724	837.5518799	10.79489136	2.184282064
232	-82.34288075	35.67398149	0	0.520661175	0.406827062	0	0.008892395	0.000466134	0.000107569	0.95358026	0.806643844	0.020493828	0.035089001	878.7030029	17.86693573	1.756419182
233	-83.03930743	35.62576533	0	0.12396694	0.340851218	0.016528925	0.031876367	0.000358564	0.000143426	0.69024688	0.824436188	0.096049383	0.049191829	1105.167236	21.60123253	2.321304083
234	-83.07335459	35.51914875	0.008264462	0.264462799	0.223528996	0.008264462	0.092473738	0.014127433	0.001541827	0.652716041	0.678908408	0.160493836	0.085018262	1061.183228	27.5590744	0.03877667
235	-81.72905035	36.28828874	0	0.396694213	0.170784175	0	0.049768727	0.001936247	0.001470114	0.712716043	0.591314435	0.117037036	0.173815712	1317.679077	16.40531349	3.929793119
236	-83.49219648	35.60902484	0	0	0.205062926	0	0	0	0	0.915185153	0.890617192	0.027407408	0.058905173	1547.406982	26.90636635	4.296263218
237	-83.17853221	35.45276807	0	0.190082639	0.318118244	0	0.005378465	0.000107569	0	0.852345645	0.801676512	0.055555552	0.052885942	1447.636597	34.72956848	5.459407806
238	-81.20155406	36.55358755	0	0.008264462	0.097601205	0.099173553	0.04241816	0.001721109	0.016529815	0.07	0.416485757	0.362962961	0.347787261	821.1663208	11.50186253	5.363966465
239	-82.94511526	35.59885773	0	0	0.055936031	0	0.084477752	0.003872494	0.027860446	0.650987625	0.288197339	0.121481486	0.41515556	800.4047241	13.41111946	6.197682381
240	-82.60515449	36.01637954	0.008264462	0.330578506	0.275018811	0	0.023629388	0.000215139	0.000681272	0.916666627	0.802462935	0.023580246	0.108940773	1052.94519	22.28262138	2.352576733
241	-82.02346498	36.10586963	0.024793388	0	0.199182481	0	0.019685181	0.000250995	0.000143426	0.15592593	0.497453421	0.297777772	0.101271436	1604.793579	23.11108017	2.396191597
242	-83.71984773	35.36433488	0	0.132231399	0.315106302	0.082644626	0.024418229	0.000717129	0.001075693	0.851358056	0.855181932	0.024691358	0.046447825	904.7530518	15.26291466	4.322779179
243	-83.70982712	35.33490501	0	0.289256185	0.285668194	0	0.003729069	0.000394421	0.000215139	0.869629622	0.89406538	0.016790124	0.02139535	1035.087402	12.15993881	5.78717041
244	-81.65376913	36.33068831	0	0.148760334	0.202015132	0	0.009752949	0.000286851	0.00250995	0.785308599	0.619389236	0.073333338	0.103993714	1383.078613	4.386458874	0.541361034
245	-82.41476479	35.70259953	0	0.165289253	0.364157915	0	0.007673276	0	0	0.903456807	0.881256163	0.020493828	0.028469186	1341.131592	26.20341682	4.549761295
246	-81.63070745	36.07212144	0	0.429752052	0.321345329	0	0.012800746	7.17E-05	0.000143426	0.947530925	0.909004152	0.021851853	0.032034308	566.2785034	7.77413702	3.686418772
247	-82.89641049	35.74981436	0	0.65289259	0.475778967	0	0.011725053	0.000250995	0.001398401	0.916543186	0.818778992	0.0145679	0.068261132	1129.902222	36.89393997	0.041871514
248	-83.61148033	35.40079719	0	0.396694213	0.185628742	0	0.020151313	0.00050199	0.000286851	0.874444425	0.761823058	0.005061728	0.027027601	597.8659058	22.68873596	0.438603252
249	-82.66952481	35.6009778	0	0.11570248	0.288859397	0.008264462	0.061386209	0.004195203	0.000358564	0.592839479	0.67628324	0.102592595	0.100095242	763.8396606	18.8218956	5.600467205
250	-83.07780627	35.16279448	0	0.314049602	0.18989566	0.008264462	0.026713042	0.000286851	0.000430277	0.818148136	0.75853622	0.069135807	0.087148279	1303.617065	23.57864761	1.301123738
251	-82.26111399	35.96041121	0.082644626	0.471074373	0.397934675	0	0.012693177	0.000537846	0.000394421	0.904938281	0.834512949	0.02382716	0.064010359	1007.715942	32.47374725	0.050116677
252	-82.07543098	36.1244461	0	0.404958665	0.232134536	0	0.033095486	0.000609559	0.000286851	0.813827157	0.697839499	0.037654322	0.082284898	1283.906738	25.94474411	0.967203557
253	-83.54009436	35.62923772	0	0.23140496	0.292301625	0	0	0	0	0.911728382	0.88019371	0.020246914	0.051074483	843.0181274	3.629340649	4.137928963
254	-82.2665952	35.70708073	0	0	0.248054788	0.024793388	0.012980028	0	7.17E-05	0.874567866	0.836252749	0.03074074	0.030315781	1541.983276	14.53652859	6.208598614
255	-83.80231218	34.96097593	0.016528925	0.256198347	0.178098887	0.016528925	0.055398185	0.01516727	0.001183262	0.917777777	0.591718972	0.010123457	0.079221874	758.1681519	23.60981941	2.390625954
256	-82.00080991	36.10156897	0.016528925	0.264462799	0.302843422	0	0.036573559	0.000681272	0.000143426	0.725555599	0.56189698	0.042222224	0.089422077	1194.470825	11.43099213	1.34053731
257	-81.52959127	36.5583954	0	0.190082639	0.26275593	0	0.038043674	0.000609559	0.000968124	0.86061728	0.639071643	0.018518519	0.203117579	968.524231	25.29428864	5.195534229
258	-82.7779488	35.38372142	0	0.214876026	0.215246156	0	0.018358493	0	0	0.850864172	0.827364683	0.02419753	0.035692357	1360.819824	22.95604897	1.247175217
259	-81.657766	36.05860424	0	0.12396694	0.27864033	0	0.00462548	0	0.000824698	0.983703673	0.930539548	0.02382716	0.035720099	519.2985229	23.24029732	0.883357465
260	-83.05321163	35.13193326	0	0.0661157	0.133206636	0.03305785	0.056007747	0.005306752	0.000394421	0.899506152	0.726800621	0.033209875	0.081533581	1023.1922	7.927217007	2.965239525
261	-82.10513923	36.03181004	0.041322313	0.438016534	0.322958887	0	0.024346517	0.000645416	0.000824698	0.895802438	0.796037734	0.013950617	0.103229925	1068.633911	41.79479218	5.40357399
262	-82.85559626	35.15454757	0	0.165289253	0.30628562	0.074380167	0.026497902	0.001398401	7.17E-05	0.881728351	0.893393576	0.028148148	0.04328448	783.7453613	17.20970345	3.324826002
263	-81.71588333	36.19459637	0.024793388	0.289256185	0.160959512	0.099173553	0.103947796	0.014019865	0.000932267	0.522962928	0.64650327	0.107160494	0.079818301	1100.049683	19.03221893	0.840341806
264	-83.52653766	35.56211831	0	0.041322313	0.106637023	0	0	0	0	0.918888867	0.868429422	0.006049383	0.049104907	1714.177979	24.9215374	2.906801224
265	-81.65564598	36.09465641	0.016528925	0.247933879	0.264333606	0	0.025278784	0.000466134	0.000215139	0.86728394	0.871578932	0.030493828	0.031804521	954.2380981	18.95264053	4.876676083
266	-84.08285712	35.05939121	0	0.140495867	0.125031367	0	0.032306645	0.007565707	0.000179282	0.853456795	0.781945586	0.018765431	0.03836007	509.5636902	5.753198624	3.884859324
267	-83.70511624	35.04406536	0	0.107438013	0.264584601	0	0.025099501	0.001254975	0.001434257	0.929382682	0.840105414	0.018765431	0.098211661	966.2509766	23.12043953	2.028131962
268	-83.62359381	35.21905377	0	0.247933879	0.201799989	0	0.02832658	0.000752985	0.001756965	0.887901247	0.847054899	0.014074074	0.053121734	1109.161011	11.56189251	0.631064177
269	-82.64789569	35.60502126	0	0.661157012	0.178529173	0	0.114095166	0.022051705	0.001039836	0.920000017	0.517161667	0.022098765	0.132513747	876.7753296	30.03388786	6.045552254
270	-81.47582666	36.38086726	0	0	0.110007532	0.256198347	0.08099968	0.027645309	0.001470114	0.138765424	0.446697056	0.279259264	0.276794583	914.5899658	0.802089393	4.035381317
271	-82.28873264	35.77139361	0	0.53719008	0.269281805	0	0.001972104	0.000143426	0	0.888765395	0.887983263	0.02419753	0.03678672	1294.968872	17.17062569	6.195104122
272	-83.1634422	35.21361289	0	0.322314054	0.326616228	0	0.026175195	0.000645416	0.000466134	0.936172843	0.826529682	0.022345679	0.054936428	955.5845947	21.28423691	1.247441292
273	-83.84298776	35.02658548	0	0	0.135609016	0	0.07081645	0.014880419	0.015956111	0.099629633	0.602990389	0.521358013	0.207722962	583.9731445	3.127869606	2.179390192
274	-82.64050342	35.62015065	0.016528925	0.041322313	0.099680878	0.190082639	0.143174723	0.029509842	0.003980064	0.57407403	0.369618565	0.019629629	0.18815203	684.9094238	10.14725018	5.426869392
275	-82.32562345	35.73019182	0	0.223140493	0.269676208	0	0.013266879	0	0	0.915308595	0.872522056	0.036172841	0.036556475	1578.690308	17.03527832	2.830847979
276	-82.90759305	35.85303511	0	0.289256185	0.391337097	0	0.003657356	3.59E-05	0.000322708	0.918765426	0.868622661	0.020370372	0.052523926	1081.687378	28.67759323	5.465254784
277	-83.80916584	35.09821569	0	0.495867759	0.361576259	0	0.001649396	7.17E-05	0.000322708	0.948395073	0.949530244	0.027654322	0.025403855	889.4786987	21.26979637	1.536642551
278	-83.92958538	35.05394069	0	0.074380167	0.181110829	0.099173553	0.042095449	0.001936247	0.039549645	0.701728344	0.679532111	0.20074074	0.142732441	526.7173462	6.27907753	2.816710949
279	-81.89658586	36.14066293	0.148760334	0.008264462	0.160385817	0.074380167	0.059306536	0.004589623	0.00050199	0.218765438	0.600643575	0.546666682	0.116753891	1220.45105	16.48332214	1.508210421
280	-83.80928548	35.14985915	0	0.446280986	0.300799608	0	0.004733049	0.000143426	0.000143426	0.93358022	0.911017179	0.017037038	0.028875122	973.1105347	18.07488441	0.428238302
281	-84.00251385	35.26871882	0	0.314049602	0.168596938	0	0	0	0	0.833580256	0.865401983	0.058024693	0.041713901	1273.486328	12.34634686	3.075906754
282	-83.22117216	35.24535464	0	0.413223147	0.326257676	0	0.005306752	0.000143426	7.17E-05	0.887283921	0.90383184	0.011851852	0.03306764	1136.883789	18.23473549	5.984283924
283	-83.07785298	35.34840524	0	0.239669427	0.287927151	0	0.00351393	0	3.59E-05	0.862962961	0.856459796	0.017777778	0.032453191	1406.058838	14.32242298	5.438136578
284	-82.72849231	35.4531106	0	0.446280986	0.469826818	0.157024801	0.030442109	0.000143426	3.59E-05	0.908641994	0.83859545	0.02148148	0.035804246	985.8724365	22.24672699	5.201910496
285	-82.92950905	35.61308744	0	0.380165279	0.091254614	0	0.057585429	0.002151386	0.023701102	0.530246913	0.365584642	0.185061723	0.355012238	862.2550049	21.84917641	5.948273182
286	-82.89617283	35.39048747	0	0.438016534	0.462153524	0.05785124	0.007386425	3.59E-05	0	0.655678988	0.834996998	0.024444444	0.032161914	1031.953125	20.99176216	4.650236607
287	-83.62424924	34.98171694	0	0.082644626	0.36788699	0	7.17E-05	0	0	0.826419771	0.937197745	0.049506173	0.029619493	1253.802856	32.74569321	2.573563576
288	-81.4896337	36.33079592	0	0	0.201154575	0.23140496	0.040087491	0.000752985	0.00200796	0.30530864	0.712848485	0.284691364	0.163799539	941.8748779	17.53173637	1.190006018
289	-83.17177368	35.16014672	0.024793388	0	0.152891815	0.107438013	0.043529708	0.001577683	0.000609559	0.593580246	0.71096307	0.204197541	0.130111426	1244.644531	11.37113476	5.671429157
290	-82.62868303	35.64695604	0	0.05785124	0.087489694	0.181818187	0.098031484	0.011402345	0.005593603	0.624320984	0.401187748	0.055679012	0.213136524	611.5510864	16.23796082	2.129744291
291	-83.87175899	35.14229252	0	0.471074373	0.292516768	0	0.001254975	0	7.17E-05	0.931728363	0.933584988	0.014074074	0.020984326	856.3161621	8.741485596	0.399860322
292	-82.62260601	35.49415123	0	0.190082639	0.373767436	0	0.031123381	0.001111549	0.000107569	0.943456829	0.851619542	0.015432099	0.031106846	700.9125977	10.37904167	1.170479655
293	-82.99360114	35.16510045	0	0.008264462	0.154792219	0	0.007171286	0	7.17E-05	0.864320993	0.806068718	0.023580246	0.047487631	1267.486938	4.779203415	0.44094187
294	-83.92606237	35.37031484	0	0.03305785	0.267919242	0	0.000968124	0	0	0.956049323	0.899705946	0.019382717	0.036357667	824.3546753	24.75466347	3.341614008
295	-84.06292105	35.10140694	0	0.008264462	0.143927708	0	0.041270752	0.001398401	0.000107569	0.385925949	0.723466635	0.018888889	0.043612741	473.0312195	9.778107643	3.348176718
296	-83.96015146	35.06790325	0.12396694	0.272727281	0.078812435	0	0.06457743	0.00953781	0.092760585	0.926419735	0.520657897	0.049135804	0.187591195	535.2324219	7.852968693	5.995797634
297	-83.51432781	35.19231603	0.140495867	0.314049602	0.322564453	0	0.008533831	0.000322708	0.000179282	0.928148091	0.906537533	0.02	0.033092145	1064.698364	4.320561886	2.827089071
298	-83.00542345	35.47135169	0	0	0.083724767	0.165289253	0.19229804	0.040051632	0.001972104	0.024814816	0.366123736	0.015185186	0.170562208	837.9459839	3.043855667	0.646509349
299	-82.75412482	35.47792588	0	0.016528925	0.311413109	0.024793388	0.048083473	0.001290831	0.001756965	0.597901225	0.681283057	0.227037027	0.148903787	739.1799927	15.53646278	2.431776524
300	-82.92270448	35.5157461	0	0.12396694	0.144357994	0.049586777	0.127433762	0.015705116	0.001111549	0.604567885	0.456463546	0.148148149	0.233582228	868.1339111	19.95727348	2.646785259
301	-81.60652328	36.57828027	0	0.05785124	0.225393519	0	0.026856467	0.000215139	0.001936247	0.687037051	0.636315584	0.156296298	0.17792131	1105.473022	18.62850189	3.94124341
302	-81.37667722	36.49852412	0.008264462	0.30578512	0.137437701	0.008264462	0.053497795	0.000609559	0.004410341	0.681481481	0.517774761	0.285061717	0.282863289	886.647522	3.225782871	2.315802336
303	-82.98018754	35.84996929	0	0.30578512	0.310158134	0	0.012191187	0.000215139	0.000215139	0.96679014	0.878306866	0.011481482	0.042450413	691.0227051	17.84666634	4.329214096
304	-82.19074413	36.00013562	0	0.223140493	0.26870808	0	0.042167164	0.000573703	0.001649396	0.874074101	0.727667451	0.036296297	0.140550181	763.0499268	23.07592392	3.423576832
305	-81.6824477	36.16103075	0	0.396694213	0.249417335	0	0.067768656	0.00451791	0.000215139	0.723580241	0.6072523	0.036296297	0.118790515	1280.001709	11.9875803	5.825917244
306	-82.43987174	35.9055307	0	0.330578506	0.269747943	0	0.041234896	0.002043816	0.001219119	0.936296284	0.681407869	0.038765434	0.166652635	1033.067749	2.896768332	1.858643651
307	-81.07844244	36.47395907	0.008264462	0.090909094	0.06457743	0	0.067696944	0.010326652	0.02470508	0.705185175	0.448791414	0.284567922	0.32401821	851.3556519	3.485828161	1.204349041
308	-82.92734568	35.77218197	0.140495867	0.404958665	0.401914746	0	0.019685181	0	0.000681272	0.902345657	0.829803467	0.027777776	0.060619079	1075.240967	15.50787258	0.3060247
309	-82.27246319	35.7213035	0	0.371900827	0.174584955	0	0.013912295	3.59E-05	0	0.856790185	0.856718302	0.019135803	0.030286191	1393.841919	18.31488037	1.779733419
310	-83.67643069	35.31518376	0	0.355371892	0.241672337	0	0.000824698	0	0	0.919012368	0.890225172	0.024567902	0.03298673	1333.69458	40.92396545	1.217370033
311	-82.65705515	35.95703596	0	0.388429761	0.32632938	0.024793388	0.014808706	7.17E-05	7.17E-05	0.896049321	0.857769191	0.015679013	0.053921122	885.4915771	26.02971077	0.378076553
312	-82.79786251	35.30395671	0	0.30578512	0.284054637	0	0.009466098	3.59E-05	0	0.942222238	0.883036673	0.015802469	0.024085717	1014.427734	18.88678169	4.171504498
313	-82.42695175	36.00365123	0	0.520661175	0.325683951	0	0.019936176	0.000143426	0.000107569	0.917160511	0.781643152	0.026913581	0.079797953	984.0437622	26.39857101	6.105681419
314	-82.94337112	35.4817886	0	0.504132211	0.281472981	0	0.072322421	0.003442217	0.003693212	0.892962933	0.6143682	0.02728395	0.179489568	1099.661987	39.47029877	4.524635792
315	-81.76475316	36.34620843	0	0.363636374	0.180967405	0	0.043278713	0.001075693	0.003155366	0.912839532	0.605546236	0.020246914	0.231565043	1111.002563	17.61547661	6.131722927
316	-81.18722806	36.38941675	0	0.272727281	0.286241889	0	0.012621463	0.000250995	0.000215139	0.918271661	0.892377853	0.014074074	0.044621572	781.9293823	27.98952103	1.670770645
317	-83.03441975	35.6227929	0	0.371900827	0.312668085	0	0.045537665	0.000645416	0.000322708	0.900370419	0.796715558	0.02345679	0.060774885	1043.993652	21.5473938	2.507217646
318	-82.35155588	36.0602107	0	0.11570248	0.277492911	0	0.015454122	7.17E-05	0.000358564	0.843827128	0.785182416	0.052469134	0.056199085	853.7160645	15.14364243	1.07765758
319	-82.28119105	35.94514562	0.008264462	0.074380167	0.352110147	0.099173553	0.024346517	0.001147406	0.000394421	0.403086424	0.784229994	0.18358025	0.115615606	852.9547729	15.22327709	4.53514719
320	-82.53122325	35.91191873	0	0.008264462	0.236186311	0.132231399	0.045645237	0.004123489	0.000358564	0.29641974	0.742289066	0.341234565	0.098748438	942.8734741	2.453616381	4.138867378
321	-83.49394156	35.01624634	0	0.438016534	0.200688437	0	0.000968124	0	0	0.871234596	0.872724593	0.047283951	0.039582506	1299.216431	11.50479889	4.714598179
322	-83.13555692	35.14237164	0.008264462	0.008264462	0.119150922	0.165289253	0.077449888	0.005844598	7.17E-05	0.346543193	0.65876466	0.203950614	0.089343935	1175.653442	11.38987064	1.265126586
323	-83.77159689	35.0883469	0	0.049586777	0.239269957	0	0.022840546	0.000860554	0.011474058	0.94580245	0.784463882	0.038765434	0.137055337	626.237915	2.016314268	3.754575014
324	-82.43130328	35.84770479	0.008264462	0.528925598	0.414356917	0.0661157	0.029151278	0.000752985	0.003119509	0.826172888	0.739002228	0.080123454	0.134951219	828.6304321	19.83220482	5.382759094
325	-83.03829294	35.49175417	0.016528925	0.107438013	0.266162276	0	0.071605295	0.003585643	0.000250995	0.904814839	0.717425227	0.02382716	0.110804938	1284.641724	12.66713428	3.345618725
326	-83.8361115	35.01938191	0	0.23140496	0.118935779	0	0.073828392	0.016314676	0.018250924	0.590987682	0.54882288	0.188271597	0.244012654	633.3967896	18.81978798	5.20512104
327	-82.4119677	35.63730188	0	0.4214876	0.440854818	0	0.016242962	0.000537846	0.00050199	0.952345669	0.873527706	0.025061728	0.043800455	817.3148193	20.29099464	4.718443871
328	-83.03147414	35.86453509	0	0.082644626	0.302305579	0.082644626	0.030047689	0.000286851	0.000681272	0.74777776	0.853792131	0.082345679	0.05788571	499.4240417	28.57627106	1.480789661
329	-83.04418867	35.19885428	0	0.198347107	0.361827254	0	0.013374449	0.000143426	3.59E-05	0.923456788	0.855406165	0.01802469	0.048340656	1103.877319	8.483710289	4.160627842
330	-82.48075776	35.6925947	0	0.03305785	0.383592099	0.140495867	0.034314603	0.001219119	0.001111549	0.460246921	0.745117188	0.370987654	0.117748395	765.512207	18.48167419	2.168654919
331	-83.41012914	35.50457242	0	0.23140496	0.258668303	0	0	0	0	0.916913629	0.907217622	0.019629629	0.02869897	1065.10022	32.62729263	1.957329512
332	-83.00761491	35.53327465	0	0.239669427	0.215246156	0.024793388	0.122377999	0.013517874	0.009071677	0.751234591	0.519384146	0.045432102	0.171388879	996.3857422	26.1546402	1.800621867
333	-83.55958414	35.59264526	0	0.34710744	0.249489039	0	0	0	0	0.834567845	0.871137381	0.033333331	0.042990431	1130.22229	15.37537861	4.18437624
334	-82.76632778	35.33071533	0	0.214876026	0.402882844	0	0.006454158	0.000107569	0	0.947160482	0.892139733	0.021851853	0.023226686	915.4715576	15.99493694	3.70136857
335	-83.27951759	35.21140041	0	0.198347107	0.400480479	0	0.015489978	0.000358564	0.000968124	0.761604905	0.861864626	0.046790123	0.057064589	946.6950684	22.3314209	0.415005505
336	-82.73960585	35.32011713	0	0.454545468	0.516978025	0	0.001254975	0	0	0.910987616	0.892798543	0.03382716	0.026224513	984.4529419	28.73326111	2.291526556
337	-81.77183197	36.22814229	0.03305785	0.206611574	0.138047263	0.049586777	0.063035607	0.0036215	0.001900391	0.520246923	0.649541318	0.206543222	0.172483712	845.8951416	21.02863121	5.854563236
338	-82.59923584	35.60544481	0	0	0.077270612	0.090909094	0.178134754	0.063932016	0.001075693	0.06555555	0.394425988	0.441728413	0.076623052	677.4157715	5.187063217	2.31912303
339	-83.32764907	35.22040483	0	0.198347107	0.190863788	0	0.063860305	0.00613145	0.002904371	0.921975315	0.642602086	0.030987654	0.18955107	750.0839844	12.43779373	4.775525093
340	-82.94560183	35.60973289	0.03305785	0.016528925	0.067804508	0.074380167	0.069095343	0.002617519	0.033023775	0.137654319	0.290545106	0.65925926	0.403619677	791.7177124	2.345351696	2.33134985
341	-83.59936977	35.31436282	0	0.206611574	0.244038865	0	0.019505898	0.00050199	3.59E-05	0.966913581	0.896338284	0.021728395	0.03462296	692.3251953	13.73010445	5.722857475
342	-82.73771992	35.36754245	0	0.438016534	0.277994901	0.008264462	0.002474094	0	0	0.871851861	0.867576838	0.019012347	0.025000231	1026.231567	26.44329262	4.838187218
343	-83.88322807	35.23240089	0	0.247933879	0.22177203	0	0.003406361	7.17E-05	0.000215139	0.92802465	0.918401182	0.01691358	0.021665357	1001.602234	30.78428078	1.600363016
344	-82.88384611	35.33525879	0	0.041322313	0.097708777	0	0.008211123	0	0	0.61395061	0.66056639	0.053827163	0.065674327	1695.498535	14.65007591	5.088839054
345	-82.74329017	35.64015878	0	0.30578512	0.183943495	0	0.051382266	0.001649396	0.008497974	0.749135792	0.447001278	0.03814815	0.295641959	955.4188843	10.32013321	4.112704277
346	-82.46748457	35.66481237	0	0.388429761	0.377926767	0	0.026067626	0.000466134	0.000143426	0.938148141	0.874052882	0.021975307	0.052782837	885.9564209	16.29345703	2.980058432
347	-83.80117309	35.27389253	0	0.322314054	0.336010605	0	0.00552189	0.000250995	0.000322708	0.905432105	0.885959089	0.017901234	0.032796245	1081.819824	24.7543087	5.040234089
348	-81.64130813	36.5664945	0.11570248	0	0.148660764	0	0.015848542	0.000250995	0.004195203	0.500864208	0.640596867	0.244938284	0.195813954	1383.228638	11.52289963	6.123933792
349	-82.94448551	35.60446903	0.008264462	0	0.061386209	0.140495867	0.072860271	0.003262935	0.032414213	0.069259256	0.282627493	0.590864182	0.420168757	768.6775513	15.17150211	4.06085968
350	-82.86291075	35.26579774	0	0.206611574	0.303452969	0	0.004087633	3.59E-05	0	0.714074075	0.890088797	0.041234568	0.032236349	1261.951416	28.9053669	1.921259046
351	-82.92125429	35.65112749	0	0.148760334	0.169995338	0	0.020187171	0.000537846	0.001111549	0.785185158	0.614590168	0.015925925	0.13750197	1401.550537	27.65657043	3.492527246
352	-81.73260888	36.13348755	0	0.03305785	0.260138392	0	0.056975868	0.001075693	3.59E-05	0.470493823	0.711630225	0.01802469	0.081369922	991.5678101	9.568719864	1.497368813
353	-83.71398937	34.95144408	0	0.23140496	0.266162276	0	0.027573595	0.001541827	0.001721109	0.965185165	0.824029326	0.015555556	0.083229922	783.6296387	18.03398705	3.576503754
354	-83.52181628	35.56215856	0	0.024793388	0.102405965	0	0.000358564	0.000250995	0	0.890617311	0.875554144	0.01802469	0.049929261	1757.202515	16.77004623	4.772305965
355	-83.34736545	35.23092065	0.008264462	0	0.133493498	0.05785124	0.083043493	0.011689196	0.002151386	0.217654318	0.636177361	0.050123457	0.157283276	621.7081909	8.178758621	3.802435398
356	-83.6116075	35.35052947	0.041322313	0.082644626	0.23360464	0	0.007493994	0.000107569	7.17E-05	0.947037041	0.890865505	0.018641975	0.024661334	897.5978394	30.61778641	2.364436865
357	-82.81592094	35.42073994	0.024793388	0.041322313	0.318584383	0.008264462	0.042238876	0.000466134	0.000609559	0.371358037	0.71465528	0.471728414	0.111227982	919.8952026	13.14775372	2.599684715
358	-81.13727138	36.39320868	0.041322313	0.388429761	0.274373412	0	0.008067697	3.59E-05	0.006597583	0.889876544	0.88097924	0.068395063	0.055282257	523.0948486	32.24009705	1.06854248
359	-82.27629119	35.85848282	0	0.495867759	0.319193959	0	0.005737029	0.000215139	0.000430277	0.888148129	0.866230071	0.013456791	0.025478756	1242.560059	15.78328037	4.501028061
360	-83.47438551	35.59037182	0	0	0.108752556	0	0.000645416	0.001290831	0	0.879876554	0.898448408	0.023086419	0.048226919	1823.823853	5.491754055	4.159635544
361	-82.80618157	35.28892459	0.008264462	0.206611574	0.312847346	0	0.003298792	3.59E-05	0	0.916419744	0.903822184	0.019753087	0.02444727	859.6170044	33.41052628	2.090262413
362	-83.80688168	35.03498947	0	0	0.049446017	0.289256185	0.088708811	0.021442145	0.036716986	0.100000001	0.431276053	0.283456773	0.285747379	554.9730225	6.452945232	3.570054531
363	-81.4419341	36.4515144	0	0.446280986	0.216680408	0	0.047007781	0.004266915	0.002940227	0.89271605	0.633701503	0.015802469	0.181943223	985.3405151	12.40663052	5.189949989
364	-83.8647069	35.03506011	0	0.214876026	0.211696371	0	0.04550181	0.004051777	0.009788806	0.948888838	0.687464058	0.016419753	0.180673644	692.3065796	24.68470764	4.036679745
365	-83.47636251	35.32752237	0	0.132231399	0.164545164	0	0.015203127	0.000215139	0.000143426	0.926296294	0.87697351	0.022469137	0.046470944	792.6090698	22.82890892	5.844034195
366	-83.79884302	35.13768822	0	0.314049602	0.26655671	0	0.00200796	0	0	0.918765426	0.906367362	0.021851853	0.023638172	1175.039795	31.94251251	0.42967689
367	-82.35470163	36.05597186	0.008264462	0.223140493	0.280218005	0	0.01516727	7.17E-05	0.000215139	0.745185137	0.796374261	0.093580246	0.054878172	951.6160278	14.65327168	0.884219766
368	-82.50258884	35.81635964	0.03305785	0.165289253	0.198214352	0	0.056007747	0.001900391	0.00763742	0.742962956	0.532492936	0.027037036	0.236721992	708.2027588	5.307611942	4.790095806
369	-82.92453486	35.59305633	0	0.190082639	0.110688806	0.11570248	0.069848329	0.002868515	0.010541791	0.731604934	0.434499979	0.055555552	0.336109847	901.3358765	18.25023651	0.916306078
370	-83.59376306	35.14695071	0	0.041322313	0.213883609	0	0.01104378	0	0	0.874814808	0.886277258	0.042469133	0.035756625	1288.396851	24.45946121	1.93238461
371	-84.112441	35.28180205	0	0.628099203	0.46720928	0	0.000609559	7.17E-05	3.59E-05	0.879753113	0.909569085	0.022222223	0.016629988	986.208374	11.35335541	1.36643374
372	-81.37694714	36.4901559	0.024793388	0.05785124	0.156943604	0.132231399	0.046290651	0.000681272	0.003908351	0.291975319	0.545478284	0.457407415	0.273635864	842.1187744	9.218420982	3.509222984
373	-83.36571749	35.34675756	0.05785124	0.016528925	0.180823982	0	0.005270896	0	0	0.87395066	0.849484026	0.029629629	0.047663786	1322.633423	29.79104805	4.801467419
374	-82.48691352	36.05706141	0	0.148760334	0.264297754	0	0.032665208	0.002187242	0.000537846	0.925802469	0.844207764	0.013333334	0.056077026	1055.563232	27.23238754	3.186808109
375	-83.49435052	35.36107553	0	0	0.119366057	0.03305785	0.038868371	0.001147406	0.000358564	0.81530863	0.809763253	0.042716049	0.058073882	586.9534912	19.85793304	4.16463995
376	-82.65135901	35.95666374	0	0.107438013	0.310373276	0.099173553	0.015418265	7.17E-05	7.17E-05	0.807777762	0.862320006	0.063580245	0.049498357	881.4864502	23.98932838	4.202816486
377	-83.51488931	35.24618629	0	0.074380167	0.27301085	0	0.001828678	7.17E-05	0.000107569	0.957283914	0.939878821	0.025185185	0.029458134	1026.919556	35.58896255	3.034323215
378	-82.39173281	35.84558632	0	0.644628108	0.444583893	0	0.016027825	0.000573703	0.000215139	0.894444406	0.792842507	0.03728395	0.080055945	996.840271	22.55366325	1.364553094
379	-82.8050624	35.44062888	0	0.024793388	0.218760088	0	0.051489834	0.000896411	0.000860554	0.445308656	0.68858248	0.416172832	0.142052338	904.4226074	9.593034744	3.47110033
380	-83.4657209	35.49401847	0.016528925	0.016528925	0.259994984	0	0	0	0	0.895308614	0.874168932	0.025061728	0.037073374	1195.154907	20.33179855	4.763779163
381	-82.69865566	35.339028	0	0.595041335	0.505324662	0	7.17E-05	0	0	0.879135847	0.909323573	0.015185186	0.024313653	968.4005127	17.62684822	5.173922062
382	-84.10421354	35.33878336	0	0.595041335	0.436767191	0	0.002832658	0	0	0.89938271	0.914488435	0.020370372	0.031310275	759.9023438	28.9466362	5.331260204
383	-81.38952421	36.53777151	0	0.05785124	0.141274333	0	0.054107353	0.000286851	0.002402381	0.383209884	0.579145133	0.449999988	0.17655462	812.4186401	7.505887508	2.813630819
384	-82.86042629	35.65355624	0.016528925	0.041322313	0.235038906	0.049586777	0.032485925	0.000394421	0.003585643	0.509876549	0.609970868	0.068024695	0.121088356	906.0970459	7.3594203	0.855220616
385	-83.95139792	35.29725689	0	0.380165279	0.206066906	0	7.17E-05	0	0	0.89938271	0.889856637	0.019259259	0.02740025	1035.114746	24.56432724	0.665170014
386	-81.63415303	36.11101762	0	0.429752052	0.3362616	0	0.040661193	0.000968124	0.000179282	0.930617273	0.826022923	0.011728395	0.03918073	911.2333984	26.86489487	0.843478382
387	-83.73518623	34.99423108	0	0.561983466	0.165083006	0	0.060418084	0.00451791	0.003836638	0.917901218	0.604421854	0.011975309	0.190614909	682.5177002	8.921920776	0.921049297
388	-82.40031903	35.99707418	0	0.396694213	0.300584465	0	0.036250852	0.000286851	0.000573703	0.93580246	0.764677942	0.026543209	0.111640856	871.5722046	16.27960777	5.848363876
389	-82.34534371	35.77823299	0	0.181818187	0.387679726	0	0	0	0	0.804938257	0.867140412	0.030370371	0.027469601	1617.360474	35.09192657	4.66294384
390	-82.78546894	35.48551466	0	0.181818187	0.392843068	0	0.023019828	0.000430277	0	0.89049387	0.78867811	0.050617285	0.090315782	1060.811768	10.30060387	1.749363899
391	-81.57251725	36.36284159	0	0.12396694	0.275090545	0.016528925	0.038258813	0.000430277	0.000286851	0.746172845	0.729442418	0.039753087	0.057129778	1156.062744	9.055415154	4.971212864
392	-82.92231415	35.150658	0	0.528925598	0.255763918	0	0.031195095	0.002904371	0.000179282	0.900864184	0.810083687	0.04419753	0.065033525	1023.311707	3.871621609	4.807598114
393	-83.7342157	35.41475735	0.024793388	0.165289253	0.232528955	0	0.025242927	0.000286851	0.000860554	0.829753101	0.815778792	0.065308645	0.070302837	679.4876709	21.03712654	1.594220519
394	-83.66782923	35.22534006	0.008264462	0.471074373	0.248628497	0	0.008641399	0.000107569	7.17E-05	0.868148088	0.881227016	0.014814815	0.020593649	1120.736572	15.33223343	0.543898165
395	-82.90010515	35.25453654	0	0.34710744	0.367564261	0.107438013	0.012513895	3.59E-05	0	0.870000005	0.894536078	0.024074076	0.019359656	1017.917542	11.92706203	0.925333679
396	-83.72708275	35.34238692	0	0.495867759	0.251676291	0	0.020438166	0.00050199	0.001147406	0.928395092	0.842850327	0.052962963	0.053942394	909.8571167	31.43403053	1.584585905
397	-81.658293	36.61702655	0.008264462	0.438016534	0.232815802	0	0.022015849	7.17E-05	0.000717129	0.944567859	0.774247527	0.041111112	0.130850703	1054.293579	23.38643265	0.437476516
398	-83.00961058	35.60815653	0	0.0661157	0.192513183	0.165289253	0.0833662	0.003585643	0.020043746	0.629999995	0.578023493	0.025061728	0.174968794	768.6055908	11.20308018	4.283557415
399	-81.41897446	36.47634355	0	0.12396694	0.192477316	0	0.050378285	0.000681272	0.001075693	0.87506175	0.651633024	0.017160494	0.188617587	870.0014038	5.833533764	3.516046524
400	-83.67882203	35.46626231	0	0.157024801	0.362651944	0	0	0	3.59E-05	0.917283952	0.907028496	0.004074074	0.008221369	1002.995911	18.24845695	5.215468407
401	-83.66043564	35.29998618	0	0.330578506	0.260210127	0	0.012585607	0.000215139	7.17E-05	0.91592592	0.863941491	0.027407408	0.038349438	781.0446777	31.89773941	1.707687616
402	-81.82480662	36.28486446	0	0.223140493	0.167592958	0	0.030406253	0.000717129	0.001756965	0.917530894	0.709650934	0.015925925	0.182795793	912.4781494	12.72033596	5.217407227
403	-83.64608277	35.4401217	0	0.008264462	0.313923061	0	0	0	0.000107569	0.061358023	0.636255503	0.011728395	0.010604281	522	0	1.570796371
404	-82.54535263	35.54028401	0	0.46280992	0.202445403	0.016528925	0.117501527	0.034780737	0.006705152	0.883580267	0.568524182	0.022098765	0.08662305	736.7212524	17.16225433	4.774515629
405	-83.84083364	35.25233545	0	0.239669427	0.335938901	0	0.000107569	0	0	0.901111126	0.910853028	0.020123458	0.01922049	1064.836914	33.97432327	3.094960928
406	-81.64912439	36.52761613	0	0.016528925	0.169349924	0.024793388	0.033382338	3.59E-05	0.003370505	0.158888891	0.643165231	0.631358027	0.175848633	1118.976318	22.03917122	0.701455534
407	-83.92399724	35.01525118	0	0.008264462	0.113127038	0	0.044892251	0.000752985	0.004589623	0.913580239	0.739048004	0.043580245	0.137506127	542.8419189	14.81113243	4.043757915
408	-81.69993002	36.16395478	0.024793388	0.479338855	0.304600388	0	0.046971925	0.000860554	0.000107569	0.690864205	0.671289921	0.086666673	0.085059412	1261.13855	17.60508919	0.996015906
409	-82.81871218	35.25731427	0	0.380165279	0.331743687	0	0.000681272	7.17E-05	0	0.91481483	0.91698873	0.00728395	0.016965186	1004.454956	3.197626591	1.220133662
410	-83.72396266	35.07037937	0	0.17355372	0.277743906	0	0.021549715	0.001111549	0.001756965	0.940740764	0.846539855	0.10790123	0.095183313	721.4326782	22.22190094	1.173320293
411	-82.82308792	35.52681131	0	0	0.058338411	0.280991733	0.16440174	0.034027752	0.000932267	0.17419754	0.353324711	0.069135807	0.195455641	843.7631226	6.549005985	4.107431412
412	-82.81867819	35.49790388	0	0.611570239	0.218652517	0	0.083151065	0.001756965	0.000215139	0.925432146	0.532476306	0.052098766	0.237152904	1030.811035	27.96095276	4.689907074
413	-81.8246186	36.34713691	0	0.429752052	0.215138584	0	0.022768833	0.000286851	0.001828678	0.895061731	0.709078968	0.008395062	0.115131073	1214.098755	27.32900047	2.803916693
414	-83.71806504	35.08625232	0	0.132231399	0.28642118	0.016528925	0.020796729	0.000896411	0.001685252	0.795925915	0.863925338	0.057407409	0.086547233	680.260437	23.50862312	5.522845268
415	-81.72986732	36.24639797	0	0.049586777	0.187923551	0.008264462	0.063932016	0.003478074	0.000537846	0.871358037	0.573361218	0.037037037	0.169741094	1186.532715	20.83485794	4.062474728
416	-82.76388191	35.79453909	0	0.17355372	0.357883036	0	0.021262864	0.000286851	0.000537846	0.635432065	0.737073839	0.200987667	0.148208424	652.5110474	21.29795265	2.972827911
417	-82.47413421	35.96006883	0	0.520661175	0.243034884	0.099173553	0.037828535	0.000681272	0.000609559	0.720246911	0.71644181	0.035679013	0.061094366	1065.044189	1.69681251	1.8575629
418	-83.83918922	35.33405519	0	0.016528925	0.240632504	0.05785124	0.034565598	0.001864534	0.000717129	0.340123445	0.679279149	0.549382687	0.048728097	603.4662476	2.748691797	5.607067585
419	-81.11598496	36.40572759	0	0.438016534	0.310158134	0	0.000752985	0	0.001219119	0.951975346	0.918330431	0.014320987	0.034045029	616.2990723	10.8417902	1.189546227
420	-81.7690661	36.36839428	0	0.024793388	0.206855744	0.148760334	0.035462011	0.00050199	0.001972104	0.297037035	0.672090232	0.624567926	0.170452178	927.2052612	14.65867329	1.642282844
421	-81.76022243	36.3269753	0	0.008264462	0.211230233	0.206611574	0.052278675	0.001936247	0.001756965	0.189876541	0.623231292	0.603703678	0.215524063	917.1038208	4.435760021	3.067227125
422	-82.43306624	35.61943071	0.008264462	0	0.222453296	0.024793388	0.067947939	0.01315931	0.00663344	0.14876543	0.646421492	0.025925925	0.122013032	686.3352051	5.352499485	0.677567601
423	-81.65104451	36.57281417	0.12396694	0.008264462	0.140521348	0	0.011294776	0.000250995	0.002940227	0.125061736	0.649392486	0.737901211	0.18931295	1480.966919	2.623800516	1.666416287
424	-82.48094205	35.91456716	0.041322313	0.214876026	0.361576259	0.132231399	0.034350462	0.000430277	0.000466134	0.499506176	0.774799585	0.227777779	0.087915294	962.5923462	24.25057602	3.035410166
425	-82.78473606	35.785513	0.05785124	0.049586777	0.281042695	0	0.022553695	0.000143426	0.000358564	0.600246906	0.74391973	0.377283931	0.144339085	1016.35907	3.720748186	5.898593426
426	-82.1558573	35.94623523	0.016528925	0.148760334	0.202947393	0	0.032593496	0.000573703	0.000788841	0.667901218	0.739394307	0.242345676	0.15700911	832.8220825	0.96485728	0.201855481
427	-83.16224994	35.25054552	0	0.380165279	0.387823164	0	0.008964107	0.000215139	0.000143426	0.87395066	0.898338318	0.020493828	0.036639698	1187.031372	17.48015976	5.812841892
428	-81.56918346	36.56780376	0	0.561983466	0.34354046	0	0.027968016	7.17E-05	0.001434257	0.778518498	0.707889855	0.034197532	0.134264648	1084.981934	8.17347908	2.639039755
429	-83.82987975	35.13199912	0	0.396694213	0.333500654	0	0.001936247	0	0	0.902839482	0.919573724	0.010864197	0.020789681	1048.202271	23.45898819	4.589015484
430	-82.91511821	35.55386239	0	0.074380167	0.117322244	0.016528925	0.110509522	0.005772885	0.000609559	0.889753103	0.540329158	0.032469139	0.192940965	1021.797241	16.46482468	1.880324006
431	-82.65482928	35.52163402	0.016528925	0.074380167	0.27433756	0.11570248	0.087955825	0.025673205	0.005988024	0.23888889	0.571375906	0.184320986	0.103386663	666.0523071	8.453121185	5.835792065
432	-82.83095239	35.72791421	0	0.082644626	0.368747532	0	0.016063681	0.000179282	0.000286851	0.786296308	0.745355308	0.081604935	0.058953255	1306.616211	13.02947426	4.911353588
433	-83.48866843	35.63243805	0	0.438016534	0.286349446	0	0.010685217	0	0	0.863580227	0.879511774	0.067160495	0.064320587	1022.678284	18.83644676	6.067083359
434	-82.96550233	35.82725302	0	0.181818187	0.361181825	0	0.002258955	3.59E-05	0.000107569	0.922716081	0.892939627	0.024814816	0.033094455	924.5679321	20.01631355	4.878592014
435	-82.72424599	35.40039341	0	0.090909094	0.337265581	0	0.001362544	0	0	0.893580258	0.82711637	0.046419755	0.029055435	1210.03894	32.36107254	1.932803035
436	-83.27946804	35.31012125	0	0.041322313	0.181003258	0	0.063465886	0.004374485	0.000788841	0.94913584	0.785004437	0.022098765	0.081682466	1037.245483	11.91762257	5.162528515
437	-82.59649395	35.6037792	0	0	0.076087348	0.181818187	0.194879696	0.06547384	0.00100398	0.140493825	0.393982619	0.130617291	0.071394421	669.3538818	10.32593155	1.599601269
438	-83.46684076	35.22429141	0.016528925	0	0.18989566	0.049586777	0.044677112	0.001362544	0.001434257	0.17419754	0.744436622	0.662469089	0.150158122	628.9492798	1.847454071	2.947067022
439	-83.94288035	35.35528962	0	0.280991733	0.225536957	0	0.000358564	0	0	0.883580267	0.910916805	0.0145679	0.025729807	869.9355469	17.13443756	5.995371819
440	-83.39815452	35.55844577	0	0.17355372	0.223134562	0	0	0	0	0.896172881	0.877364218	0.02382716	0.043492068	1265.477173	38.02787781	4.65400219
441	-82.30268927	35.91082093	0	0.280991733	0.176628783	0.024793388	0.100039445	0.028864427	0.000968124	0.891851902	0.560049951	0.035925925	0.173763469	905.9084473	11.81490135	5.325452805
442	-82.60048497	35.83482066	0	0.30578512	0.220624626	0	0.059378248	0.001613539	0.006597583	0.767037034	0.499085009	0.367777795	0.333071321	752.4370117	31.855793	2.12994051
443	-82.76269893	35.31487753	0	0.198347107	0.404281259	0	0.008354548	0	0	0.874567866	0.895985961	0.024814816	0.02470202	1000.935242	36.00078964	1.773366928
444	-81.80218183	36.32333108	0.016528925	0.024793388	0.252070695	0	0.026103482	0.000215139	0.001756965	0.210617274	0.71480006	0.649506152	0.148069263	1159.890869	4.030437469	0.275106877
445	-83.46740055	35.02719598	0	0.082644626	0.294166148	0	0.002725089	3.59E-05	0	0.899753094	0.90485549	0.036913581	0.04028203	1253.233765	31.1121788	4.114662647
446	-82.84045634	35.21699484	0	0.03305785	0.294990867	0	0.01807164	0.000430277	3.59E-05	0.929876566	0.897703528	0.014691358	0.036296178	965.5405884	17.46958351	1.937948108
447	-82.49733948	35.98004118	0	0.041322313	0.184373766	0.198347107	0.058302555	0.000932267	0.000466134	0.574567914	0.714140713	0.015555556	0.054795414	1401.401978	20.43221664	2.04365778
448	-82.91824587	35.14506069	0	0.34710744	0.25529778	0	0.038509808	0.003191222	0.000286851	0.910246909	0.784991443	0.020617284	0.070171528	1063.505127	12.0258131	4.452674866
449	-82.41419751	36.05929515	0	0.322314054	0.269998938	0	0.00613145	0	0	0.864320993	0.778084517	0.036296297	0.045744602	982.7504883	13.1078043	0.308418006
450	-83.90739251	35.41595187	0.008264462	0.090909094	0.28477177	0	0.00713543	0.003262935	0	0.89716047	0.909449399	0.023580246	0.039469231	619.8943481	26.13384247	6.057366371
451	-82.3335425	35.86214573	0.008264462	0.23140496	0.366954714	0	0.029079566	0.001577683	0.000537846	0.871111155	0.800960302	0.13493827	0.077654541	1051.114868	13.49884129	2.843916655
452	-82.80394052	35.64264139	0	0.396694213	0.264261901	0	0.019326616	0.001111549	0.008928251	0.902962923	0.642365336	0.020987654	0.141124427	1080.650757	8.842924118	5.153460026
453	-81.71647379	36.4812695	0	0.280991733	0.239269957	0	0.029904263	0.000250995	0.001434257	0.819135845	0.719303727	0.039382715	0.114013597	961.0958252	18.03225517	2.939446688
454	-82.55036582	35.8672806	0	0.338842988	0.295958966	0	0.046864357	0.003657356	0.001326688	0.915061712	0.714850903	0.045432102	0.141026855	945.6033936	26.39917755	1.869400024
455	-82.7803	35.70844657	0	0.380165279	0.224712253	0.074380167	0.037469972	0.001039836	0.004338628	0.576296329	0.604556382	0.229629636	0.184829161	702.5438232	21.1324482	3.098159075
456	-82.26021689	35.94487523	0	0.438016534	0.349492639	0	0.019900318	0.001254975	0.000143426	0.908024669	0.76731056	0.031604938	0.123284481	1158.422119	33.84503937	1.357887745
457	-82.51197703	35.61794313	0	0.446280986	0.286277741	0	0.085983723	0.004087633	7.17E-05	0.980617285	0.772040784	0.028148148	0.051335707	878.5500488	9.624392509	1.85327661
458	-82.97692319	35.8041707	0.008264462	0.008264462	0.204776078	0	0.004302772	3.59E-05	7.17E-05	0.877037048	0.861872494	0.03814815	0.044357114	1209.834473	16.968153	3.080335379
459	-81.49840168	36.30666517	0	0.438016534	0.132955641	0.016528925	0.057764709	0.002043816	0.00351393	0.803580225	0.588925958	0.041358024	0.214370057	967.2084961	7.972465992	0.487271547
460	-81.17291006	36.53402927	0.024793388	0.024793388	0.104342215	0.008264462	0.052278675	0.002796802	0.022732977	0.633333325	0.474026978	0.208888888	0.327467769	822.692749	20.29589462	1.073535919
461	-81.58034504	36.25486838	0.090909094	0.05785124	0.155079067	0	0.0532468	0.001075693	0.001470114	0.294444442	0.545236468	0.530740738	0.237288356	912.2774048	15.14274979	2.348052979
462	-81.14502358	36.38170617	0	0.338842988	0.257700175	0	0.016852522	0.000107569	0.007242999	0.932839513	0.863488376	0.019876543	0.062856816	596.3917236	20.16332626	1.699456573
463	-82.04926955	36.05475297	0	0.561983466	0.323389143	0	0.012334612	0.000107569	0.000573703	0.592345715	0.764407933	0.025185185	0.051648248	1285.911865	20.1434269	3.418857574
464	-81.86716339	36.08731728	0	0.396694213	0.229552865	0.090909094	0.061565492	0.007386425	0.000179282	0.772345662	0.704794466	0.081481487	0.076091364	1182.72229	15.02579117	1.934235096
465	-83.62218036	34.9779821	0	0.404958665	0.354512542	0	0.00100398	3.59E-05	0	0.956172884	0.932053328	0.014197531	0.032426834	1082.404175	20.8360157	3.15012598
466	-81.43913914	36.51675101	0	0.223140493	0.215676427	0.016528925	0.039728925	0.000107569	0.000896411	0.823580265	0.692390263	0.034814816	0.142392159	917.4941406	18.5174942	3.096285343
467	-82.71885498	35.56975023	0.049586777	0.181818187	0.195381686	0.099173553	0.112015493	0.005199182	0.000896411	0.184074074	0.475506008	0.398641974	0.194353402	717.5880737	6.407279968	2.298475266
468	-81.7963476	36.39007577	0.223140493	0.256198347	0.242030904	0	0.014521855	0.000286851	0.003729069	0.874814808	0.787834883	0.014320987	0.104820378	1017.979736	13.93648338	6.174676418
469	-82.64885451	35.6129788	0	0.016528925	0.147800207	0.247933879	0.124350101	0.02129872	0.001398401	0.320493817	0.454055667	0.014691358	0.164843962	729.2666016	21.42770767	5.460918427
470	-81.1162832	36.41281466	0	0.570247948	0.297106385	0	0.00953781	7.17E-05	0.001039836	0.937530875	0.899938524	0.028271606	0.034033474	791.2092896	14.96340942	3.098027945
471	-83.04636684	35.76394083	0	0.396694213	0.326006681	0	0.011617484	3.59E-05	0	0.965308607	0.916236043	0.010617283	0.01992695	882.9229126	15.84486866	2.882055283
472	-83.4982329	35.5458694	0	0.223140493	0.092115171	0	0.000932267	0.000752985	0	0.877283931	0.88145864	0.055925928	0.047527857	1554.687988	27.86550903	5.636302471
473	-83.58757906	35.41341227	0	0.206611574	0.132668793	0	0.006776866	0.000143426	0.000179282	0.843950629	0.623021364	0.015061729	0.022768967	556.9831543	5.612493992	4.911706924
474	-81.82424278	36.37255103	0	0.074380167	0.150955573	0	0.019864462	0.000466134	0.001900391	0.761604905	0.732893825	0.015802469	0.126257807	1044.45105	5.519628048	3.181036234
475	-83.3478274	35.26045073	0	0.17355372	0.239556819	0.239669427	0.050199002	0.001111549	0.000573703	0.708148122	0.808854759	0.107407406	0.066266581	805.3828125	8.556836128	3.59703207
476	-83.6499994	35.18642325	0	0.165289253	0.147083074	0.099173553	0.019613467	0.000430277	3.59E-05	0.720617294	0.702797651	0.016666666	0.024104211	986.3912964	31.28807449	5.582467556
477	-82.35148014	36.05126973	0.008264462	0.0661157	0.258094579	0	0.01929076	0.000107569	0.000394421	0.864197552	0.787581503	0.027530864	0.063729718	865.4646606	25.18336487	1.25219512
478	-83.37906959	35.14481711	0.041322313	0.03305785	0.083975762	0	0.10355337	0.01979275	0.021728996	0.507530868	0.498061866	0.28098765	0.175554574	643.097168	7.554725647	3.726477623
479	-82.2421488	35.95468607	0	0.330578506	0.426404685	0	0.005701173	0.000466134	7.17E-05	0.889506161	0.861129999	0.028765433	0.056428865	1079.242432	12.69737339	3.339702845
480	-83.56534408	35.21856373	0	0.429752052	0.21689555	0	0.000466134	0	0	0.871728361	0.908053994	0.02419753	0.032885477	1356.635864	25.73361206	0.315454185
481	-84.11631863	35.28273524	0	0.314049602	0.475671411	0	0.000609559	7.17E-05	3.59E-05	0.903827131	0.909819245	0.008518519	0.016843127	950.7886353	29.80880547	5.094114304
482	-84.05003158	34.98496328	0	0.165289253	0.118720643	0.099173553	0.064003728	0.001864534	0.001972104	0.813456774	0.681682885	0.027901234	0.156783491	598.2370605	10.96741486	3.966345787
483	-82.2316136	36.01789496	0	0.05785124	0.227831766	0	0.050593425	0.001792822	0.000717129	0.853950679	0.670630217	0.092222221	0.179776236	759.1257324	8.292948723	4.194711208
484	-83.88158575	35.44085547	0	0.413223147	0.261142373	0	0.012119474	0.003585643	7.17E-05	0.857037067	0.857647657	0.007160494	0.018522818	624.3815308	22.87709236	6.015560627
485	-82.33337389	35.69481002	0	0.34710744	0.515292764	0	0	0	0	0.96679014	0.867458045	0.038024694	0.026696103	936.4723511	16.22546577	2.988281965
486	-82.73090683	35.30641062	0	0.297520667	0.473520041	0	0.004195203	3.59E-05	3.59E-05	0.952222228	0.911376894	0.021234566	0.027837163	1026.384766	17.48676682	2.612475872
487	-81.26735188	36.56716734	0.016528925	0	0.01638639	0	0.046685074	0.000968124	0.01276489	0.5354321	0.391160458	0.353827178	0.404551327	802.4082031	6.990227222	3.186944723
488	-82.87160641	35.56768332	0.016528925	0.008264462	0.131377965	0.0661157	0.076015636	0.01466528	0.001828678	0.34740743	0.509342074	0.404197544	0.239409119	852.9510498	9.739704132	1.987039328
489	-82.94014078	35.31664618	0	0.223140493	0.100505576	0	0.010470077	0	0	0.889753103	0.792971492	0.056049384	0.041323684	1524.679199	27.28948975	0.543567419
490	-81.85259932	36.0129806	0	0.30578512	0.360357136	0.049586777	0.011079637	0	0.000179282	0.835061729	0.884371877	0.030987654	0.038707756	1007.55072	12.52583313	2.400816202
491	-82.91184449	35.56891971	0	0.024793388	0.180357844	0	0.04722292	0.000752985	0.000537846	0.926419735	0.676176906	0.019753087	0.1574696	1259.450439	13.45744896	4.337337017
492	-82.88965928	35.14754374	0.041322313	0.016528925	0.264548749	0.074380167	0.03133852	0.001111549	7.17E-05	0.384074062	0.848786831	0.391234547	0.072755098	826.9588623	7.842447281	5.112261295
493	-82.70349962	35.45163694	0	0.322314054	0.486320764	0	0.018035784	3.59E-05	0	0.91703707	0.901706517	0.020864198	0.024131028	1090.050903	11.53492832	2.494207621
494	-82.18033018	36.12156639	0	0.024793388	0.308903158	0.11570248	0.029438131	0.000932267	0.00050199	0.230370373	0.721979737	0.360370368	0.116069168	916.7644653	5.250975132	5.577519894
495	-82.81447857	35.47361918	0	0.280991733	0.325397104	0	0.035246871	0.000322708	0.000250995	0.552345693	0.733518004	0.265679002	0.120062418	1332.649536	6.147707939	6.136271477
496	-82.72856044	35.32563426	0	0.256198347	0.535408199	0	0.000860554	0	0	0.856543183	0.896516263	0.027777776	0.027057193	1185.639893	24.0436554	2.765341759
497	-83.25223136	35.11591599	0	0.247933879	0.341532499	0	0.010362509	0.000107569	3.59E-05	0.963333368	0.924535573	0.015308643	0.02950252	963.3798828	9.864528656	5.159751892
498	-82.84520408	35.47895747	0	0.528925598	0.24909462	0	0.06945391	0.00150597	0.001111549	0.884197533	0.574824095	0.048765432	0.211448058	950.1970215	19.31302452	5.988888264
499	-83.1510491	35.40242973	0	0.380165279	0.387966573	0	0.07802359	0.006884435	0.000609559	0.842592597	0.687452018	0.042222224	0.092918299	841.6089478	16.54417038	4.381987095
500	-83.0022354	35.28945292	0	0.272727281	0.290939093	0.008264462	0.0050199	0	0	0.797654331	0.815824151	0.008271605	0.041473486	1413.612305	20.95151329	4.940318108
501	-81.86329058	36.08983447	0	0.132231399	0.219046935	0.11570248	0.062677041	0.006776866	0.000179282	0.882962942	0.695869923	0.049876541	0.07735309	1138.966675	3.949241877	2.948959351
502	-81.8415559	36.43257134	0	0.314049602	0.215425432	0.03305785	0.025135359	0.002581663	0.047796622	0.442716062	0.727755785	0.034320988	0.087090015	839.2796631	13.96339893	2.71576786
503	-82.49001647	36.01519861	0	0.371900827	0.333321393	0.041322313	0.016135395	0.000250995	0.000322708	0.421604931	0.823344588	0.249753088	0.066666052	997.6558228	13.91048527	5.982618332
504	-81.83022804	36.39141062	0	0.041322313	0.083294488	0	0.041665174	0.001792822	0.029689124	0.588148177	0.477328122	0.275061727	0.344018668	751.336792	6.963151932	5.835756779
505	-82.22961807	35.96757641	0	0.429752052	0.389508396	0	0.016637383	0.000358564	0.000215139	0.922345638	0.820387423	0.020246914	0.101436034	1042.900269	30.69683456	4.835679054
506	-82.10701086	36.09891092	0	0.024793388	0.146186665	0	0.024059664	0.000358564	0.000466134	0.505679011	0.707423389	0.042592593	0.08126913	1560.299072	19.32585526	4.028777599
507	-81.20130941	36.44430792	0.016528925	0	0.090250634	0.107438013	0.046434078	0.000394421	0.013051741	0.537530839	0.591400445	0.276296288	0.21921818	1057.391602	9.959568024	2.402736902
508	-82.89635728	35.82419841	0	0.247933879	0.411452532	0	0.015884399	0.000179282	0.000681272	0.926049352	0.829927921	0.084814817	0.070095703	889.4526367	14.89713669	2.268665791
509	-82.08757867	36.12127013	0	0.11570248	0.235254049	0.082644626	0.040410198	0.000430277	0.000179282	0.64938271	0.703433812	0.040864196	0.08530122	1262.817383	8.221078873	5.718741417
510	-83.39587785	35.37352687	0	0.05785124	0.190792069	0	0.006418301	0.000107569	0	0.916419744	0.848417461	0.024691358	0.040582553	1178.293457	8.42579174	2.845433712
511	-82.81673989	35.59239455	0.024793388	0.008264462	0.175804079	0.157024801	0.047581483	0.000860554	0.000860554	0.153950617	0.581500292	0.416666687	0.203425497	962.8134766	17.19357109	5.508500576
512	-82.35694183	35.77957525	0	0.65289259	0.461508125	0	0.005342608	0	0	0.846913576	0.878507555	0.010123457	0.024825003	1248.950806	22.4384594	3.620069504
513	-81.89683237	36.08137528	0	0.12396694	0.146616951	0.008264462	0.074330382	0.010290796	0.000824698	0.851975322	0.604729295	0.02345679	0.12531139	1253.452148	18.55349159	5.475621223
514	-81.66438482	36.5906722	0	0.140495867	0.19089964	0	0.007780845	0.000286851	0.002581663	0.861358047	0.732240975	0.077654317	0.129766524	1212	22.12853241	1.956789613
515	-81.32374679	36.45975386	0.074380167	0.23140496	0.144716561	0.049586777	0.040625338	0.000609559	0.009824662	0.776666641	0.556882441	0.037901234	0.204664573	816.0839844	28.02884293	0.771588027
516	-83.42221572	35.17163985	0	0	0.083330348	0.272727281	0.109218687	0.019613467	0.006239019	0.260370374	0.55856812	0.174691349	0.160532624	640.1286621	2.745496273	1.104947805
517	-82.96474538	35.56315933	0	0.181818187	0.120370038	0	0.096274517	0.004661336	0.006561727	0.877777815	0.452871591	0.058148149	0.289176553	948.4849854	14.26369858	5.913360119
518	-81.18589357	36.42720596	0	0.082644626	0.143784285	0	0.03926279	0.000179282	0.004733049	0.917160511	0.690583467	0.019382717	0.1430251	1043.618164	25.89989853	4.551046371
519	-83.79089183	35.28363404	0.041322313	0.322314054	0.256481051	0.008264462	0.021657284	0.004804762	0.001936247	0.88160491	0.810312569	0.039876543	0.077060431	791.7730713	12.1907692	2.421237469
520	-83.33901291	35.28924905	0	0.380165279	0.246369541	0	0.016350532	0.000466134	0.000322708	0.917777777	0.869576931	0.007407407	0.042224325	915.2098389	27.31488991	5.898686409
521	-83.29072957	35.08385613	0	0.429752052	0.360894978	0	0.011581627	0.000179282	0.000394421	0.960246861	0.898246288	0.043703705	0.044689998	1248.218994	27.73788643	0.736681044
522	-82.76835748	35.68789542	0	0.049586777	0.140342072	0	0.035964001	0.001362544	0.006884435	0.657530904	0.579990268	0.148148149	0.204745024	663.4615479	17.66102791	5.087929249
523	-82.8074259	35.78724028	0	0.206611574	0.332317412	0	0.021334575	0.000250995	0.000717129	0.858641982	0.777647197	0.059753083	0.121867865	829.9921875	29.44484329	4.908823013
524	-81.59995859	36.15807813	0.008264462	0.049586777	0.198357776	0.140495867	0.066657104	0.001756965	0.000430277	0.609629631	0.654939175	0.092469141	0.131317675	1184	4.684326172	4.860666275
525	-83.94708423	35.08926087	0	0	0.095844239	0.198347107	0.067194954	0.00763742	0.027466025	0.099012345	0.557145059	0.229753092	0.237626806	498.6992798	5.138096333	1.732031584
526	-83.16569969	34.98117095	0	0.413223147	0.413532227	0	0.008641399	0	0.000107569	0.938888848	0.937601388	0.021234566	0.032221552	894.916748	16.86187553	3.981069088
527	-81.49324926	36.46889388	0	0.479338855	0.280253857	0	0.039800636	0.003155366	0.000609559	0.904197514	0.711651921	0.020987654	0.123627074	1184.833252	26.95395088	5.328456402
528	-83.90056744	35.01336822	0	0.008264462	0.149377897	0	0.043780703	0.001398401	0.017103517	0.553456783	0.686286926	0.305432081	0.164180502	603.0217896	10.8934803	5.387848854
529	-82.26432452	36.08044113	0	0.578512371	0.440783113	0	0.008784826	7.17E-05	0.000179282	0.869135797	0.854053795	0.059135806	0.045348834	972.4663086	11.14339352	4.53707695
530	-83.1942252	35.14420889	0.03305785	0.157024801	0.155330062	0.016528925	0.021442145	0.00050199	0.00050199	0.870000005	0.825478733	0.120864198	0.095181935	1288.756836	20.34579086	1.821207166
531	-83.29074342	35.02948078	0.024793388	0.008264462	0.193015173	0.05785124	0.031446088	0.001541827	0.001828678	0.879753113	0.834862471	0.087654322	0.085347913	1237.796509	32.45500565	2.094465494
532	-81.74807576	36.50374651	0	0.289256185	0.283194095	0	0.006167306	0.000286851	0.000286851	0.918518543	0.843427837	0.027407408	0.049517781	966.0351563	22.12356949	4.976877689
533	-83.59699801	35.53280309	0	0.264462799	0.282548666	0	0	0	0	0.879999995	0.879218221	0.014691358	0.026531508	1290.557983	25.17440796	5.664721966
534	-83.67195493	35.2868701	0	0.289256185	0.262612492	0	0.016529815	0.000645416	0.000179282	0.938395083	0.866838992	0.018641975	0.042808264	722.1266479	27.9529953	2.146071434
535	-83.09734203	35.06320804	0	0.65289259	0.375022411	0	0.009717093	0.000322708	0.000250995	0.881481469	0.881269157	0.008888889	0.034552682	1035.772949	5.069685936	5.513501167
536	-81.27898026	36.49433749	0.024793388	0.016528925	0.062963895	0	0.048836458	0.000645416	0.017892359	0.811234593	0.466092288	0.071481481	0.306785345	890.3547363	12.04860687	3.74168539
537	-81.42545774	36.43784341	0.041322313	0.03305785	0.084406041	0.082644626	0.061744776	0.010792785	0.006741009	0.381111115	0.42174533	0.39271605	0.350275576	918.8890991	14.2970953	5.770195961
538	-81.6104709	36.43707222	0	0.330578506	0.301516742	0.03305785	0.038689088	0.000932267	0.000681272	0.805555582	0.694981337	0.073086418	0.151849836	918.7087402	4.085370064	5.691280842
539	-83.8011288	35.30767286	0	0.23140496	0.151027292	0	0.068091363	0.026139338	0.003693212	0.882592618	0.639574647	0.02728395	0.141408756	771.8374023	17.69632721	6.020098686
540	-82.62923823	35.85972872	0	0.454545468	0.348990649	0	0.034350462	0.000717129	0.006848578	0.918765426	0.70239675	0.036790121	0.146987379	751.3354492	21.56437111	0.428803623
541	-82.96302426	35.71229321	0	0.090909094	0.351500601	0	0.023736957	0.000107569	0.000717129	0.617901206	0.783740819	0.244938284	0.100313008	1288.497437	19.6122036	2.171800137
542	-82.20396093	36.089126	0	0.528925598	0.379576176	0	0.028613431	0.000788841	0.000250995	0.8916049	0.71893847	0.021358024	0.132128164	918.8574219	30.99746513	0.808263958
543	-81.81042759	36.11953856	0	0.099173553	0.270178199	0	0.020223027	0.002832658	0.000250995	0.901234567	0.81264925	0.053580247	0.055809792	1422.383545	20.32342339	5.212560654
544	-82.94667734	35.1904562	0	0.082644626	0.340349227	0.024793388	0.017748933	0.000250995	0.000860554	0.894074082	0.848107159	0.040864196	0.071434647	917.3674316	24.28002739	3.538288116
545	-83.51018129	35.33626447	0	0	0.101545416	0	0.022661265	0.000394421	0.000430277	0.932222188	0.826532423	0.02345679	0.050840542	635.7229614	0.599837899	5.035921574
546	-83.42105121	35.35540593	0	0.371900827	0.233927354	0.016528925	0.026211051	0.000609559	0	0.845185161	0.830576539	0.040123459	0.046029404	834.5942993	9.956056595	6.08523035
547	-82.28303471	36.05608122	0	0.23140496	0.300082475	0.05785124	0.026533758	0.000358564	0.001039836	0.800493836	0.811292291	0.097283952	0.092621475	751.340332	12.64974213	1.356696129
548	-81.68037215	36.62509739	0	0.181818187	0.296604395	0	0.008533831	3.59E-05	0.000322708	0.857407391	0.864426494	0.04765432	0.074189745	1071.493408	24.8820343	2.091979027
549	-83.08503663	35.57317758	0	0.17355372	0.316002727	0	0.034995876	0.000788841	0.000788841	0.807654321	0.748069704	0.025679011	0.075910583	1405.164429	30.31352997	1.582831383
550	-82.93871544	35.84133355	0.008264462	0.446280986	0.3655563	0	0.000573703	0	0	0.903827131	0.891141057	0.028148148	0.03634657	1193.067383	8.682759285	5.720033646
551	-82.58979593	35.66256248	0	0.545454562	0.162357911	0	0.138047263	0.026318621	0.002258955	0.918271661	0.509787798	0.028271606	0.092750475	767.7782593	16.52943993	6.000570297
552	-81.64392594	36.08835815	0	0.12396694	0.273799717	0	0.022123419	0.000250995	0.000322708	0.945308626	0.870340288	0.014444444	0.033864256	806.8540039	6.329319954	5.054279804
553	-82.60249942	35.85588656	0	0.454545468	0.319767654	0	0.042525727	0.000824698	0.006669296	0.60728395	0.659965813	0.111975305	0.196611956	708.7468262	10.1166935	3.597278833
554	-83.15339881	35.2493048	0	0.578512371	0.385349065	0	0.012693177	0.000286851	0.001613539	0.915308595	0.898508906	0.026296295	0.037601832	1098.729004	21.60228157	0.291209877
555	-81.67054824	36.30182988	0	0.404958665	0.230090722	0.008264462	0.038294669	0.000609559	0.000573703	0.734938264	0.644581854	0.044074073	0.12767303	1126.194458	27.24270058	1.58359158
556	-83.71696023	35.0036721	0	0.446280986	0.249955177	0	0.042238876	0.002832658	0.002258955	0.950617313	0.742146254	0.015432099	0.120411023	898.5667725	28.71399689	0.832198262
557	-81.66270983	36.46396877	0.090909094	0.049586777	0.231489122	0	0.02854172	0.000179282	0.000681272	0.551604927	0.701723635	0.308518529	0.179625973	1000.854431	9.818451881	0.79368186
558	-81.54473658	36.5155305	0.0661157	0.074380167	0.277564645	0.107438013	0.038258813	0.000322708	0.000968124	0.350864172	0.678955078	0.310370356	0.168164507	840.9672241	9.935173988	4.352319717
559	-83.89407881	35.08811209	0	0.314049602	0.256409347	0	0.015884399	0.000286851	0.001039836	0.945555568	0.879035115	0.003703704	0.044203151	750.7508545	27.80007172	3.265505552
560	-81.22059601	36.4868278	0	0	0.106672883	0.074380167	0.039621357	0.000466134	0.023629388	0.306049377	0.547608733	0.233580247	0.249556616	879.8432617	3.114900112	0.658775747
561	-82.74007521	35.62383109	0.008264462	0.190082639	0.163361892	0.090909094	0.050055578	0.002079673	0.016673241	0.634691358	0.39244163	0.115679018	0.33843869	733.2957764	24.64648056	4.949713707
562	-82.23467851	36.07537435	0.03305785	0.34710744	0.39983505	0	0.027179174	0.000250995	0.000466134	0.883580267	0.765055239	0.06234568	0.116716906	905.5062256	26.32694244	5.711596489
563	-82.35506923	35.74687072	0	0.429752052	0.432751268	0	0.008856539	0	0	0.87506175	0.887184381	0.007777778	0.030542329	1271.503662	17.86257553	4.622560024
564	-81.83221873	36.16630001	0	0	0.140879914	0.107438013	0.063035607	0.00301194	0.000788841	0.49555558	0.568149269	0.060740743	0.157043785	1286.625122	6.616234303	4.321071148
565	-83.29293924	35.20934108	0	0.46280992	0.342321336	0	0.023055686	0.000717129	0.001147406	0.965432107	0.833309472	0.028641975	0.076649867	971.2056274	20.34973145	1.027310491
566	-81.80960353	36.13650576	0.165289253	0.289256185	0.30248484	0	0.053569507	0.002796802	0.000179282	0.680000007	0.742056072	0.089012347	0.072773591	1061.731812	18.92858887	5.105884552
567	-81.89042623	36.13180397	0.016528925	0.016528925	0.169385776	0.05785124	0.062318478	0.003836638	0.000394421	0.43358025	0.600628793	0.467407405	0.107749321	1363.115234	7.523528099	5.935255527
568	-82.7946404	35.19478229	0	0.008264462	0.206353754	0.140495867	0.059091397	0.003442217	0.03255764	0.631234527	0.697146893	0.081604935	0.136538908	696.2645874	18.45132065	0.984225929
569	-82.15184109	36.15072882	0	0.289256185	0.262899339	0	0.011438201	7.17E-05	0.000537846	0.906049371	0.823819399	0.029259259	0.061212264	1370.385498	23.57519722	5.182683468
570	-82.30883709	36.07476797	0.008264462	0.23140496	0.386604041	0.090909094	0.013338592	0.000143426	0.000215139	0.733827114	0.869578302	0.151481479	0.053836055	864.3158569	33.94083405	4.387804508
571	-82.75117164	35.36175455	0	0.239669427	0.252572685	0	0.001398401	0	0	0.87395066	0.870002747	0.018271605	0.025744602	997.656311	17.43483925	5.008187294
572	-83.75628548	34.97724792	0	0.016528925	0.06837821	0	0.077270612	0.010039801	0.002545807	0.273456782	0.375995189	0.203950614	0.146608263	585.40271	2.601955175	4.303698063
573	-81.57825917	36.15408352	0	0.190082639	0.2539711	0	0.029007852	0.001290831	0.000215139	0.935925901	0.776091397	0.033456791	0.063385732	1021.30365	10.63730717	1.82063663
574	-81.87239952	36.08658791	0	0.314049602	0.235505044	0	0.059736814	0.006956147	0.000394421	0.57407403	0.697971702	0.346172839	0.07532341	1203.661255	14.5691433	4.621654987
575	-83.5059208	35.47261374	0	0.487603307	0.299365342	0	0.004661336	0	0	0.906543195	0.868786335	0.027777776	0.021125341	864.3966675	19.55722237	5.693130493
576	-81.22570509	36.42294396	0	0.016528925	0.059163112	0	0.045788661	0.000394421	0.004840618	0.796913624	0.532143414	0.063827164	0.27552405	966.381897	18.08150101	3.313935518
577	-81.14206263	36.39489256	0	0.371900827	0.277851492	0	0.006418301	0	0.006490014	0.976543188	0.888451159	0.009506173	0.049379073	646.8102417	18.51793671	0.235768989
578	-82.69471797	35.52669681	0.0661157	0.049586777	0.106063321	0	0.133385926	0.015131414	0.01165334	0.331728399	0.379743874	0.49666667	0.202962682	678.7637939	13.02229023	2.268438339
579	-83.0928513	35.58864071	0	0.380165279	0.418480396	0	0.010756929	0	0.000107569	0.86728394	0.801027775	0.023209877	0.044533268	1132.515503	18.10666847	4.325201988
580	-83.44971116	35.51961708	0.363636374	0.03305785	0.199110761	0	0	0	0	0.85617286	0.900591791	0.086913578	0.044390865	1250.375366	22.46817398	3.086206913
581	-81.62276467	36.10475769	0.024793388	0.388429761	0.349779487	0.107438013	0.028613431	0.000358564	0.000179282	0.741604924	0.8507846	0.022839505	0.037873689	794.0770874	13.59423256	0.371557683
582	-83.63011531	35.36680863	0	0.371900827	0.206891611	0	0.010219083	7.17E-05	3.59E-05	0.894691408	0.880821586	0.024691358	0.028340654	628.7857666	17.49915695	1.610491633
583	-82.78030865	35.54798767	0	0.190082639	0.240596652	0	0.056438021	0.003119509	0.00050199	0.924444437	0.67923528	0.031975307	0.132840171	958.1421509	12.31096745	3.336064816
584	-81.81339419	36.00476193	0	0.256198347	0.453081846	0.041322313	0.003980064	0	0	0.855308592	0.916912436	0.008641976	0.023856396	783.6885986	18.44045448	2.804977179
585	-84.00451272	35.40293965	0	0.05785124	0.258524865	0	0	0	0	0.900864184	0.882170737	0.037407409	0.03799621	962.2889404	11.61700439	2.291633129
586	-83.14008233	35.29437569	0	0.479338855	0.266520858	0	0.053892214	0.002079673	0.006992004	0.884814858	0.72698319	0.022222223	0.121655643	729.8181763	25.83107185	3.730494976
587	-83.06239496	35.40567876	0	0.264462799	0.329664022	0	0.014880419	0.000143426	7.17E-05	0.863456786	0.808826149	0.019629629	0.034873087	1269.404785	22.81875229	2.758792639
588	-83.10239144	35.63755897	0	0.157024801	0.359747559	0	0.004553767	0	0	0.830123425	0.837175548	0.019753087	0.037014656	953.8651733	14.96577263	3.866081953
589	-83.75269776	35.29586962	0	0.11570248	0.218042955	0	0.018466061	0.001864534	0.000968124	0.912098765	0.840838671	0.005308642	0.066041425	905.6380615	20.47186852	4.940391064
590	-82.07525233	36.20430176	0	0.239669427	0.190648645	0	0.037720967	0.005414321	0.000430277	0.890370429	0.778858483	0.04765432	0.097793244	891.9771118	19.19478607	4.33813715
591	-82.49654423	35.93150685	0	0.545454562	0.307468891	0	0.033705045	0.00250995	0.000322708	0.782222211	0.737799227	0.012345679	0.064728372	1182.982178	15.65676022	5.707721233
592	-82.07053519	36.19670798	0	0	0.206568897	0.322314054	0.041844454	0.005808742	0.000860554	0.075432099	0.750698626	0.097901233	0.117628649	777.897644	5.932793617	1.53478229
593	-81.90707575	36.30955389	0	0.099173553	0.253038824	0	0.014701136	0.000143426	0.000394421	0.761728346	0.794752896	0.076666668	0.064988673	1055.687744	18.5397377	4.548560619
594	-82.03239252	36.16758011	0	0.024793388	0.177345902	0.157024801	0.046183083	0.001039836	0.001900391	0.373950601	0.671387017	0.446049392	0.148145542	935.6713257	11.21678162	5.485494137
595	-83.63520722	35.0648121	0	0.03305785	0.215425432	0	0.013231023	0.000107569	0.000143426	0.908765435	0.866009951	0.02382716	0.05541588	1281.80603	25.65267944	1.556735396
596	-83.26618402	35.21292686	0	0.46280992	0.395424724	0	0.01516727	0.000322708	0.00100398	0.895061731	0.859544575	0.030864198	0.06073235	927.8917236	18.39873505	4.210874081
597	-82.74823211	35.49431142	0	0.041322313	0.289684117	0.082644626	0.058947973	0.002043816	0.003872494	0.428641975	0.606538951	0.310617268	0.185730726	762.222168	22.83045387	3.099492788
598	-82.89118163	35.65914719	0	0.198347107	0.249238044	0	0.026784753	0.000358564	0.001039836	0.502592564	0.628946304	0.042839509	0.086779788	1158.994873	15.43186474	4.111298561
599	-83.32224558	35.22063154	0	0.041322313	0.228692323	0	0.0496253	0.002940227	0.001183262	0.59629631	0.692995965	0.278271586	0.173126817	668.9315796	7.21846962	2.817730188
600	-81.64922383	36.2778506	0	0.05785124	0.152963534	0.17355372	0.058947973	0.001541827	0.001434257	0.622962952	0.467334151	0.181234568	0.335070044	988.416626	15.4852829	2.88811326
601	-83.00456283	35.74176297	0	0.256198347	0.355588228	0	0.00903582	0.000179282	0	0.918518543	0.921265423	0.019629629	0.021895142	813.1459351	29.68273354	5.135434628
602	-83.48012425	35.52502046	0	0.024793388	0.145899817	0	0	0	0	0.88827163	0.876628578	0.013209877	0.041633915	1307.552002	22.74189377	3.024214029
603	-83.2594698	35.23302512	0	0.024793388	0.317078412	0.049586777	0.011115493	0.000143426	0.000215139	0.864320993	0.878525615	0.030864198	0.044242915	1168.45166	21.65943909	5.610404968
604	-84.03373469	35.25137291	0	0.280991733	0.258596569	0	0	0	0	0.889999986	0.877847373	0.031234568	0.027010033	1177.871826	11.84415913	0.50146699
605	-82.34889311	35.93078606	0.008264462	0.05785124	0.177704468	0.008264462	0.054179069	0.008282836	0.003872494	0.538271606	0.561153054	0.447530866	0.246536136	813.6629028	13.38598824	2.324621201
606	-81.6728962	36.43756503	0.03305785	0.016528925	0.279429168	0.041322313	0.034350462	0.000107569	0.000717129	0.318765432	0.689180732	0.462716073	0.174774602	945.7392578	5.502710819	6.192438126
607	-81.81947351	36.28422748	0.008264462	0.280991733	0.187027141	0	0.026713042	0.000250995	0.000788841	0.912098765	0.743586421	0.020123458	0.154776454	1028.000244	12.00777245	4.507363796
608	-82.0325655	36.17030835	0	0.140495867	0.17881602	0.0661157	0.04482054	0.001326688	0.002115529	0.600740731	0.65819037	0.224691346	0.16002588	937.9118042	10.73483467	1.909564137
609	-82.33071742	35.83474626	0	0.0661157	0.322779596	0	0.020043746	0.000609559	0.000466134	0.779506147	0.772651494	0.135679021	0.055206899	1090.935547	23.03179359	2.958417892
610	-81.87331995	36.10701274	0	0.049586777	0.206819892	0.016528925	0.070457883	0.00713543	0.000143426	0.736172855	0.586261511	0.008148148	0.099103987	1346.200195	10.63202572	4.060358524
611	-81.64750265	36.07497262	0	0.363636374	0.272795737	0	0.010362509	0.000107569	0.000179282	0.931604922	0.913904488	0.028395062	0.029854363	528.1899414	10.39795113	3.120138407
612	-83.1566252	35.16849554	0	0.016528925	0.134318188	0.016528925	0.040446054	0.003227079	0.000609559	0.832469106	0.603897989	0.073827162	0.110959359	1172.33667	8.138820648	3.05355835
613	-81.72591672	36.36917824	0	0.090909094	0.279500872	0	0.031051669	0.000358564	0.001577683	0.379135817	0.637323976	0.505432069	0.207295761	1122.788452	30.7771225	2.087915897
614	-82.71225675	35.50161612	0.099173553	0	0.175302088	0.090909094	0.087884113	0.002438237	0.005270896	0.226419747	0.515058458	0.420493811	0.199624583	681.1572876	4.519299507	1.267277718
615	-82.791972	35.31466083	0	0.223140493	0.319158077	0	0.010219083	0	0	0.925308585	0.878500581	0.020123458	0.021198854	952.9571533	13.07844543	2.491171122
616	-82.9594607	35.46653015	0	0.46280992	0.294775724	0	0.065688983	0.003083653	0.001900391	0.873580217	0.686251283	0.11839506	0.119932033	957.9102783	24.04757309	0.033064388
617	-81.42647948	36.47292723	0	0.140495867	0.202194408	0	0.043744847	0.00050199	0.001075693	0.862592638	0.667556524	0.07962963	0.178449765	907.4607544	3.152972937	5.518074036
618	-81.73808881	36.60980518	0	0.355371892	0.202086851	0	0.017820647	0.000466134	0.000788841	0.949259281	0.872948408	0.022716051	0.081885889	812.6555786	18.46568489	6.180398464
619	-81.57394908	36.55022956	0	0.371900827	0.393165767	0.107438013	0.026246907	0.000143426	0.001111549	0.700246871	0.729444742	0.142222226	0.113473579	1058.447754	7.682696342	4.313643456
620	-82.81781945	35.65014829	0	0.528925598	0.244755998	0	0.026318621	0.001362544	0.017497938	0.720000029	0.527839482	0.061728396	0.230418414	805.5491333	17.90232658	4.390655041
621	-83.14180344	35.60806154	0	0	0.243680298	0	0	0	0	0.871728361	0.82575202	0.046419755	0.05456008	1277.952759	14.54093552	3.370330334
622	-81.30374829	36.45538687	0.016528925	0.008264462	0.134999469	0	0.036752842	0.000430277	0.004553767	0.784938276	0.540277421	0.057037041	0.244390875	855.3458862	4.144205093	2.263174295
623	-83.83899856	35.19241258	0	0	0.126752481	0.264462799	0.084872171	0.027609453	0.026246907	0.368641973	0.593575716	0.167407393	0.137429833	550.9067993	11.00565529	0.062146291
624	-83.13430904	35.51717776	0.008264462	0.05785124	0.213883609	0.247933879	0.050916132	0.001756965	0.000466134	0.347530872	0.766457975	0.116543204	0.068575986	1035.834229	12.50619411	2.595560551
625	-81.65502087	36.30456026	0	0.355371892	0.242138475	0.008264462	0.038151242	0.000752985	0.000394421	0.65814811	0.645269334	0.160740733	0.126181051	1151.827148	10.22182083	0.818489134
626	-83.27272021	35.21796531	0	0.471074373	0.4076159	0	0.012908315	0.000250995	0.000896411	0.915802479	0.866368771	0.020370372	0.056319293	1059.819702	12.91899014	5.44002676
627	-81.67289789	36.33055931	0	0.107438013	0.216931403	0	0.013804726	0.000143426	0.001649396	0.874320984	0.708080828	0.060740743	0.076271206	1469.552246	33.26465988	5.48386097
628	-82.29027494	35.82626474	0	0.247933879	0.336691886	0	0.012980028	0.000466134	0.000322708	0.926049352	0.84161818	0.026296295	0.039675899	1016.171326	20.63598251	1.143236995
629	-83.42486518	35.30389591	0.008264462	0.157024801	0.204058945	0	0.008928251	0.000215139	0.000609559	0.973333359	0.880268633	0.021358024	0.056709971	836.1626587	23.72929382	2.578300238
630	-82.5158063	35.81814121	0	0.008264462	0.166086987	0.11570248	0.08720284	0.005557747	0.009609523	0.291728407	0.478149265	0.301728398	0.220411956	651.2080078	13.43712044	3.853785515
631	-82.91499515	35.52138182	0	0.074380167	0.109577253	0.140495867	0.146796227	0.015740974	0.000573703	0.424444437	0.427365571	0.188518524	0.229751721	811.6165771	0.735014856	0.218296975
632	-83.24768537	35.15113006	0	0.586776853	0.354010552	0	0.019075621	0.000250995	0	0.933086395	0.908030868	0.017901234	0.037499193	1150.912109	16.05030251	5.716358662
633	-83.12896353	35.02258799	0	0.570247948	0.483703256	0	0.00462548	0	0	0.930000007	0.925878227	0.014320987	0.024330296	848.546875	19.70682526	1.841665149
634	-81.81959974	36.30157719	0	0.198347107	0.221341744	0	0.024633368	0.000358564	0.00150597	0.822222233	0.728058159	0.126543209	0.165113971	937.2348633	20.94319344	2.429535151
635	-82.42240948	35.7955214	0	0.355371892	0.415934592	0	0.019039765	0.000824698	0.000537846	0.878271639	0.78483057	0.072469138	0.095377505	835.0340576	23.94881058	2.670050859
636	-81.68661044	36.19810942	0	0.107438013	0.16192764	0	0.146796227	0.060418084	0.000430277	0.727283955	0.563242853	0.042962961	0.064011745	1105.368652	7.809999466	2.627263069
637	-82.73900557	35.77442961	0.016528925	0	0.214242175	0	0.041019756	0.000681272	0.001398401	0.16432099	0.564889729	0.761975348	0.218127981	600.1191406	17.3037796	5.750495911
638	-83.79643404	35.11716283	0	0.107438013	0.281544685	0	0.00100398	0	0	0.923580229	0.926516712	0.02074074	0.019993065	1018.779175	25.24473763	2.875654936
639	-82.83125736	35.77853962	0.074380167	0.396694213	0.406683654	0	0.015705116	0.000215139	0.000717129	0.744814813	0.779998183	0.053827163	0.092575714	1043.603027	17.70705223	2.12838459
640	-82.5204155	36.01406454	0	0.512396693	0.390978515	0	0.034099467	0.002940227	0.00150597	0.957777798	0.772484124	0.010987653	0.102303848	963.1672363	19.39897728	0.237530276
641	-83.36988751	35.11731916	0	0	0.154039234	0.099173553	0.093477719	0.006274875	0.01627882	0.60506171	0.547145486	0.145925924	0.199628279	640.1334229	11.65683556	2.796212435
642	-82.59096123	35.97797241	0	0.256198347	0.352719724	0	0.009286815	7.17E-05	0.000179282	0.929876566	0.86596328	0.023209877	0.055953577	975.8251953	23.97442055	2.278499126
643	-81.49881271	36.31863891	0	0.03305785	0.13600345	0.016528925	0.065186992	0.001972104	0.00301194	0.590987682	0.640729129	0.370740741	0.189294472	975.4643555	7.081175804	2.54882741
644	-82.8419287	35.36385047	0	0.082644626	0.245186269	0	0.001972104	0	0	0.856666625	0.75488466	0.014938271	0.041143373	1423.171021	9.601726532	0.925994575
645	-82.65450403	35.49859035	0	0.603305757	0.402129859	0	0.024095522	0.001219119	0.000107569	0.918888867	0.81971705	0.018271605	0.063510567	883.4011841	17.61088562	5.667254448
646	-82.72686429	35.69919387	0.05785124	0.099173553	0.148660764	0.0661157	0.062318478	0.002366524	0.010290796	0.512716055	0.440110058	0.108765431	0.263216972	694.7518921	18.56566238	1.859195232
647	-83.72191362	35.38482253	0.016528925	0.148760334	0.314102322	0	0.019434186	0.000430277	0.000179282	0.874074101	0.872544706	0.016666666	0.032560453	811.9746094	14.29918575	5.423787117
648	-82.16449557	35.9767607	0	0.016528925	0.266377419	0	0.042848434	0.000896411	0.004697192	0.042469133	0.729784071	0.492469132	0.163627073	841.9744263	4.142031193	4.596920013
649	-82.25541971	35.77969982	0.0661157	0	0.085194878	0	0.000788841	7.17E-05	0	0.890864193	0.876568079	0.034444444	0.04917518	1762.101196	37.66414261	1.24356091
650	-81.76563832	36.28590988	0	0.388429761	0.180608839	0	0.067481801	0.002940227	0.001972104	0.852098763	0.568477988	0.08320988	0.238223687	874.6856079	25.21706963	4.266139984
651	-83.51771653	35.15319671	0	0.330578506	0.352361143	0	0.018035784	0.00150597	0.002653376	0.922345638	0.893664122	0.025308643	0.055776045	1019.447327	17.49143982	5.30973196
652	-83.94636891	35.00053192	0.008264462	0.132231399	0.094158985	0.049586777	0.048836458	0.000573703	0.005916311	0.856296301	0.686998904	0.050493825	0.183667749	558.1885376	21.70973778	3.558261156
653	-83.99761414	35.05932157	0	0.03305785	0.161210507	0	0.055792607	0.000896411	0.029653268	0.739876568	0.696849585	0.101358026	0.116789959	521.4835815	14.18818283	4.177157402
654	-83.87642313	35.10871856	0	0.165289253	0.249847606	0	0.003047797	3.59E-05	0	0.867407382	0.91312772	0.013827161	0.018784041	1112.223755	26.66468811	2.259846926
655	-82.04984888	36.0223249	0	0.256198347	0.370217651	0	0.013266879	0.000358564	0.000358564	0.914074123	0.854179621	0.01802469	0.045656756	1201.717651	31.13585091	1.650449872
656	-83.69633593	34.98852268	0	0.314049602	0.363046348	0	0.016673241	0.001147406	0.000824698	0.938765407	0.854942501	0.010246914	0.074864298	838.022522	21.89636612	4.666338921
657	-83.08099497	35.59491345	0	0.578512371	0.427265227	0	0.008641399	0	0	0.884814858	0.825268865	0.019135803	0.035256371	1289.143555	10.39822197	5.664124966
658	-82.14204811	36.10057888	0	0.03305785	0.214600742	0	0.002366524	0.00050199	7.17E-05	0.826543212	0.849215865	0.018641975	0.044153679	1805.090454	15.67221737	4.85950613
659	-84.05094332	35.10099514	0	0.024793388	0.122808278	0	0.073326401	0.011115493	0.000250995	0.288518518	0.683245182	0.054320987	0.052755561	469	0.725127041	4.942339897
660	-83.37691423	35.28738594	0	0	0.10079243	0.016528925	0.048836458	0.001111549	0.002689232	0.834197521	0.759729564	0.035061728	0.116227284	692.982605	3.207089186	0.494315773
661	-82.29725022	35.90531716	0.008264462	0.008264462	0.216034994	0.041322313	0.091182902	0.028147299	0.000896411	0.756419778	0.590877056	0.232222214	0.159627825	855.8359375	12.66092205	1.37093854
662	-82.59458022	35.62602661	0	0	0.09254545	0.049586777	0.171465456	0.044892251	0.000824698	0.39604938	0.422470748	0.038888887	0.067039162	629.793335	3.417083979	2.667375565
663	-83.08550376	35.60406342	0	0.487603307	0.468930393	0	0.00613145	0	0	0.862962961	0.837471008	0.015308643	0.031477645	1137.371582	12.80291271	5.601649761
664	-82.9416051	35.24157987	0	0.148760334	0.179963425	0	0.005450177	0	0	0.860864162	0.782019019	0.026172841	0.087033615	1246.636963	17.71056747	4.689762592
665	-83.83853212	35.19533735	0	0	0.127684757	0.239669427	0.088457815	0.028613431	0.027681164	0.233827159	0.584764004	0.156913579	0.136810303	531.1375732	1.575389743	2.818812847
666	-81.13278216	36.40891513	0	0.157024801	0.246871531	0	0.006956147	0	0.001111549	0.886913598	0.884487987	0.02382716	0.044702481	683.0385742	21.060215	4.238765717
667	-81.49489056	36.34065177	0.024793388	0.090909094	0.250134468	0	0.039226934	0.000932267	0.001936247	0.89271605	0.717211604	0.048148151	0.135294288	1086.243652	17.62578392	0.925877154
668	-81.38204679	36.62140473	0	0	0.149951592	0.099173553	0.033525761	0.000717129	0.003406361	0.041358024	0.6308586	0.868765414	0.206697479	821.4584351	5.467959881	3.483858824
669	-82.41562006	35.98935905	0	0.561983466	0.294237882	0	0.03757754	0.000358564	0.000430277	0.917777777	0.748954594	0.032222223	0.130036056	904.0682983	20.93120575	3.603694439
670	-82.31347917	35.95592698	0	0.17355372	0.277134359	0	0.033669189	0.000609559	0.002868515	0.918888867	0.691677868	0.017407408	0.175704837	824.2142944	7.575739384	1.807119131
671	-82.88446677	35.76607068	0	0.495867759	0.464412481	0	0.023306681	0.00050199	0.007493994	0.871111155	0.721625566	0.026543209	0.122283503	858.2295532	25.07890129	5.98459816
672	-83.82371884	35.30488433	0	0.396694213	0.245329693	0	0.038258813	0.007709133	0.002366524	0.863456786	0.780091524	0.031975307	0.077864438	734.5314331	15.20174789	1.639340281
673	-82.32925835	35.90821316	0	0.024793388	0.176090926	0.041322313	0.082505651	0.021262864	0.001362544	0.384444416	0.557802498	0.235679016	0.195014566	829.682312	7.376636028	2.870490789
674	-82.39041799	35.75149825	0	0.0661157	0.475205272	0	0.013876439	0.001254975	0.002258955	0.634814799	0.812181294	0.10037037	0.080290817	802.0951538	20.76268196	5.569979668
675	-81.65726504	36.09864604	0	0.23140496	0.26870808	0	0.031983938	0.000896411	0.000215139	0.937530875	0.856630921	0.018395061	0.034330297	838.3900146	13.43525028	3.556555271
676	-84.04869813	35.01915053	0	0.099173553	0.126358062	0.107438013	0.062533617	0.000968124	0.000788841	0.709259272	0.755292892	0.147654325	0.112162836	551.4904785	15.34822559	0.303176224
677	-81.0896278	36.53447033	0.016528925	0.008264462	0.058696978	0.148760334	0.053282656	0.001541827	0.010828642	0.323703676	0.481226116	0.44469136	0.370506257	831.2871094	12.63864136	1.232692242
678	-82.95107124	35.59951814	0.008264462	0.008264462	0.046434078	0.024793388	0.091613181	0.004051777	0.03273692	0.113456793	0.25079152	0.06580247	0.433526754	758.6304932	15.05968475	1.303575158
679	-82.58324711	35.89943475	0.05785124	0.107438013	0.343361169	0	0.02542221	0.000250995	0.000250995	0.660123467	0.79960382	0.179135799	0.079792872	932.7332764	14.25332642	1.843867302
680	-81.45224413	36.28963418	0.024793388	0.049586777	0.182437524	0.090909094	0.041414179	0.000860554	0.003227079	0.477407426	0.57720238	0.387777776	0.241332009	924.2756958	20.01470566	6.048459053
681	-82.89457328	35.35296538	0	0.049586777	0.288787693	0	0.008067697	0	0	0.846049368	0.820190966	0.026913581	0.037613854	1583.436523	16.95982552	3.577192545
682	-83.87490372	35.28261938	0.03305785	0.041322313	0.358815312	0.024793388	0.00953781	0.000681272	0.000143426	0.729382694	0.885990143	0.19024691	0.032569695	670.3649292	3.203514338	1.869920254
683	-81.29676008	36.51523813	0.05785124	0.008264462	0.068091363	0	0.043099429	0.000358564	0.011187206	0.63160491	0.533103228	0.276172847	0.265455633	883.5284424	5.220004082	0.203830928
684	-83.54499823	35.01277617	0	0.644628108	0.277851492	0	0.000179282	3.59E-05	0	0.893456817	0.897882938	0.019629629	0.037753943	1097.239746	18.94936371	4.650684834
685	-81.57637717	36.46680854	0	0.148760334	0.249955177	0.074380167	0.047187064	0.000322708	0.001039836	0.701728344	0.637999892	0.068765432	0.186788097	908.175354	14.1199522	4.495466709
686	-82.32199893	36.00239077	0	0.578512371	0.286528736	0	0.023414249	0.000717129	0.005593603	0.93913579	0.763124526	0.022716051	0.138291642	927.2145386	27.44281197	1.06542635
687	-83.73570469	35.2305711	0	0.157024801	0.294417143	0	0.018107498	0.000573703	0.001111549	0.942716062	0.8770262	0.026666667	0.039588053	786.803772	8.686587334	4.000448227
688	-82.98681063	35.13024658	0	0.024793388	0.157732442	0.041322313	0.033418193	0.000788841	0.000143426	0.726172864	0.811632514	0.055679012	0.049997225	1362.255859	32.14447784	3.362144947
689	-82.33970499	36.02636221	0.008264462	0.157024801	0.282476962	0	0.027573595	0.000250995	0.004984044	0.816296339	0.786843538	0.058518518	0.091651484	757.4540405	15.53613281	1.845932245
690	-83.58574062	35.57486336	0	0.388429761	0.249058768	0	0	0	0	0.895061731	0.847781241	0.029012347	0.042432848	1390.643555	24.76988411	0.832690179
691	-82.98859665	35.82276777	0	0.495867759	0.323353291	0	0.003836638	0	0.000358564	0.863333344	0.895044148	0.020246914	0.034835637	1250.280029	23.04187012	5.528745174
692	-81.72571699	36.23777156	0	0.132231399	0.174369827	0	0.076087348	0.006920291	0.000322708	0.784691393	0.596657276	0.02851852	0.140823424	1154.422241	13.089571	3.684162617
693	-83.66318855	35.41137494	0	0.479338855	0.305998772	0	0.004733049	0.000107569	0.000179282	0.875308633	0.772359788	0.01	0.025811179	632.7715454	14.38017464	5.349992275
694	-83.78100504	35.24908806	0	0.090909094	0.330345303	0	0.001900391	3.59E-05	0	0.902839482	0.906180561	0.020617284	0.021647325	1256.751831	24.60329247	3.843793154
695	-83.0249043	35.78267859	0	0.545454562	0.327046514	0	0.000394421	0	0	0.952839494	0.926463068	0.017777778	0.017411808	922.1671143	18.93445396	4.401296616
696	-82.70911818	35.41762801	0	0.528925598	0.464161485	0	0.002402381	0	0	0.789382696	0.814769506	0.017654322	0.023856396	954.8607178	12.01554203	1.092169642
697	-83.6846137	35.04055493	0	0.46280992	0.218939364	0	0.026533758	0.000537846	0.000609559	0.93259263	0.851288974	0.024074076	0.097502433	972.939209	35.68357086	4.82535696
698	-83.85757659	35.46702111	0	0.520661175	0.418336987	0	0.012908315	0	0	0.896666646	0.856096447	0.001234568	0.005843081	710.168335	20.65252495	6.001644135
699	-82.3317874	35.70545618	0	0.661157012	0.480045885	0	0	0	0	0.918271661	0.872166514	0.023950618	0.028815016	917.0099487	29.76403809	1.845532179
700	-81.30630879	36.53105347	0.024793388	0.03305785	0.032414213	0	0.05855355	0.001039836	0.019972032	0.292839497	0.427935183	0.630370378	0.335880995	892.5332642	3.521208525	2.908182621
701	-84.04431624	35.28433549	0	0.23140496	0.242030904	0	0	0	0	0.87493825	0.865030289	0.039259259	0.036442276	1293.086182	21.45114326	5.329699993
702	-83.45502307	35.61372201	0	0.107438013	0.14073649	0	0.007924271	0.000968124	0	0.901111126	0.889189959	0.029876541	0.052604374	1638.954956	28.02158928	4.430449486
703	-81.71509817	36.07529373	0	0.256198347	0.343755603	0	0.017318657	0.000215139	0.00200796	0.922716081	0.860845625	0.024814816	0.051437885	608.4155273	13.31982803	1.792095184
704	-82.35599549	36.02824148	0	0.363636374	0.273727983	0	0.024669224	0.000179282	0.003083653	0.855432153	0.81638217	0.02345679	0.079070233	820.4938354	9.047470093	2.965816975
705	-82.26985216	36.09109811	0	0.165289253	0.390763372	0.099173553	0.006454158	7.17E-05	0.000215139	0.50222224	0.847824693	0.179012343	0.038681399	843.2041016	13.33490753	5.237910748
706	-83.97420062	35.38011719	0	0.322314054	0.199397609	0	0	0	0	0.8650617	0.86873132	0.037530862	0.050187249	1274.54187	18.14160919	2.735597372
707	-83.85100668	35.02660835	0	0	0.146652803	0.082644626	0.059019685	0.008497974	0.016027825	0.043086421	0.629565835	0.786913633	0.209087789	604.7973633	5.022217274	3.082218647
708	-83.83816716	35.35935298	0	0.280991733	0.164114878	0	0.029724982	0.001147406	0.001219119	0.902469099	0.615826905	0.00308642	0.061761521	699.8875732	23.98125076	3.282278776
709	-81.90807975	36.09571566	0.008264462	0.165289253	0.176090926	0	0.067087382	0.013051741	0.000466134	0.721481502	0.528639793	0.055802468	0.119994447	1258.995483	15.91025448	4.977271557
710	-82.4675421	35.95146586	0.016528925	0.181818187	0.280146301	0.0661157	0.023629388	0.000358564	0.000573703	0.655802488	0.747700334	0.070370369	0.050914973	1263.60791	22.70106697	4.395524502
711	-83.13589613	35.04499961	0	0.30578512	0.381727576	0.008264462	0.010900355	0	3.59E-05	0.929506123	0.858526528	0.033086419	0.05188312	922.0490723	2.716059923	5.064573288
712	-83.18435741	35.16504263	0	0.190082639	0.162752345	0	0.039693069	0.00100398	0.001972104	0.911975324	0.736662805	0.02493827	0.149048954	1273.429443	26.68449593	6.096134186
713	-82.28803872	35.73421847	0.30578512	0	0.147800207	0	0.012119474	0.000143426	3.59E-05	0.788395107	0.873860538	0.045308642	0.035386749	1963.057861	4.157254696	3.684092999
714	-82.47597991	35.97056428	0	0.17355372	0.2394851	0	0.05496791	0.001075693	0.000573703	0.778888881	0.708439112	0.017901234	0.06293495	1137.98877	20.31398964	3.17632246
715	-81.33299099	36.4248459	0.03305785	0.074380167	0.184086919	0.024793388	0.040661193	0.000358564	0.006848578	0.802345634	0.618632376	0.029506173	0.156293407	933.9100952	20.09788895	1.940042853
716	-83.09058303	35.38822183	0	0.23140496	0.321417034	0	0.012549751	0.000609559	0	0.854938269	0.835880041	0.01802469	0.031921495	1329.578003	22.97146416	0.842158675
717	-82.72908141	35.59607206	0	0.528925598	0.277887344	0	0.052206963	0.001541827	0.011581627	0.88382715	0.568646252	0.020864198	0.189354569	793.4761353	22.9481144	5.233963013
718	-84.10556591	35.39024905	0	0.322314054	0.279895306	0	0.005916311	0	0	0.947901249	0.901963592	0.004320988	0.02027232	656.7664795	14.53692436	0.759375334
719	-82.98487703	35.65790339	0	0.264462799	0.263724059	0	0.070063464	0.001147406	0.0136613	0.679876566	0.62806046	0.133209884	0.1366027	834.0309448	14.499403	4.712265015
720	-81.59955977	36.58421146	0	0.074380167	0.214242175	0	0.021979991	0.000143426	0.001972104	0.847530901	0.650386512	0.045308642	0.183123589	1017.724121	21.84454155	2.714950562
721	-81.95857466	36.12202626	0	0.264462799	0.230700269	0	0.047904193	0.001183262	7.17E-05	0.667407393	0.597395658	0.015679013	0.098795138	1198.838623	17.3629055	5.298120975
722	-82.79004312	35.39347352	0.024793388	0.30578512	0.290580511	0	0.021047724	0	0.000179282	0.821111143	0.792799473	0.026049383	0.051630683	1224.86853	22.04309082	0.526151836
723	-82.85633352	35.30971577	0	0.090909094	0.227544904	0	0.012370469	0	0	0.658518553	0.763840735	0.043703705	0.029624579	1452.812378	24.45790482	1.198483706
724	-83.49228714	35.51658198	0	0.049586777	0.182294101	0	0	0	0	0.880617321	0.880151689	0.036419753	0.036081187	1201.435913	32.69972229	4.385101795
725	-82.89291322	35.85573504	0	0.520661175	0.385635912	0	0.007493994	7.17E-05	0.000681272	0.935061693	0.856464922	0.024567902	0.057329975	835.3134766	16.79981422	5.673253059
726	-83.93757562	35.24476219	0	0.487603307	0.331707835	0	0.002151386	0	3.59E-05	0.906049371	0.878258824	0.018888889	0.030306533	1022.715576	23.96243858	1.246994138
727	-83.52219791	35.28346725	0.008264462	0.041322313	0.176090926	0	0.009573667	0.000394421	0.00050199	0.946049333	0.898435891	0.039135803	0.04419807	769.1532593	19.33801079	1.565684557
728	-83.09920809	35.06801433	0	0.446280986	0.385349065	0	0.010398365	0.000322708	0.000250995	0.856666625	0.874162436	0.029382715	0.03513385	901.3964233	22.28508949	4.999280453
729	-82.96786115	35.67441681	0.008264462	0	0.27731365	0	0.056653161	0.001577683	0.020043746	0.342469126	0.56167227	0.273333341	0.189335614	795.041748	8.534036636	4.663204193
730	-83.36829909	35.18557831	0	0	0.036501847	0.157024801	0.170425609	0.062820464	0.002832658	0.265802473	0.439187646	0.218888894	0.126061305	616.6633911	0.688599586	5.139331818
731	-81.55381001	36.41909382	0.008264462	0	0.310122281	0.099173553	0.022517839	0.000466134	0.000394421	0.089012347	0.732149899	0.766049325	0.113858245	934.7389526	11.49437237	3.729521751
732	-82.65982858	35.5449369	0	0	0.091505609	0.338842988	0.166337982	0.073649108	0.012908315	0.089135796	0.337313354	0.094938271	0.100328721	663.2296143	4.250837803	3.486127377
733	-81.75500908	36.36156353	0	0.0661157	0.188927531	0.041322313	0.047760766	0.000968124	0.003083653	0.648518503	0.57535857	0.140740737	0.238467783	934.057373	9.402722359	4.413170338
734	-82.8701488	35.59944726	0.008264462	0.090909094	0.162752345	0	0.034350462	0.001290831	0.004159346	0.487037063	0.580221415	0.286790133	0.195557818	1097.228027	18.83311081	3.996257782
735	-81.87237006	36.15727944	0	0.03305785	0.114166878	0.181818187	0.093656994	0.015131414	0.001147406	0.611975312	0.533277094	0.043950614	0.17835544	1118.721069	17.20103073	0.223928258
736	-83.12673373	35.50228372	0	0.082644626	0.304349393	0	0.040410198	0.00100398	0.000322708	0.821358025	0.795277655	0.033456791	0.057435852	1498.474609	38.93541718	1.629915953
737	-83.02747367	35.17291979	0	0.05785124	0.201728284	0	0.011115493	0.000179282	3.59E-05	0.812469125	0.798394322	0.053209879	0.059447505	1357.410767	12.79679203	3.408985853
738	-83.61931184	35.09476682	0	0.041322313	0.165262297	0	0.005199182	0	0	0.911851883	0.874569774	0.011604939	0.037119146	1056.060547	29.69667053	3.009231567
739	-81.67929417	36.35598314	0.016528925	0.338842988	0.313707918	0.016528925	0.018394349	0.000107569	0.001613539	0.693703711	0.70266223	0.200617269	0.12190716	1073.88855	29.69634247	1.502828836
740	-83.12440947	35.30564094	0	0.016528925	0.343289465	0.090909094	0.03517516	0.000896411	0.003693212	0.606666684	0.767840862	0.169012338	0.102789305	667.8786621	14.66775417	3.878514051
741	-82.58324149	35.62906548	0	0	0.075370215	0.247933879	0.203987241	0.048621319	0.000681272	0.42481479	0.425143093	0.031111112	0.045445003	640.6211548	5.38080883	4.92690134
742	-83.52075424	35.23085754	0	0.23140496	0.22797519	0	0.01165334	0.000394421	0.000322708	0.955925882	0.909025908	0.02851852	0.046989225	1178.685425	11.78730869	0.294477731
743	-83.1152665	35.09982171	0	0.413223147	0.307935029	0	0.050270718	0.013087598	0.000107569	0.86395067	0.747312367	0.026049383	0.067178324	1016.775818	19.89916992	4.375465393
744	-82.80354542	35.76299813	0	0.363636374	0.328552485	0	0.021478003	0.000394421	0.000466134	0.859753132	0.708999038	0.020493828	0.116255023	1092.800415	27.29627419	6.096948147
745	-83.59936702	35.0815671	0	0.05785124	0.147118941	0	0.013804726	7.17E-05	3.59E-05	0.913827121	0.86856252	0.047407407	0.043741737	1322.057007	16.64331818	2.21727252
746	-82.74565239	35.51485918	0	0.0661157	0.337301433	0.099173553	0.060561512	0.001828678	0.00301194	0.468271613	0.648398459	0.225185186	0.139895499	733.0331421	6.548583508	3.201616526
747	-83.66211079	35.32070716	0	0.17355372	0.23360464	0	0.006239019	0.000394421	0	0.8849383	0.8769629	0.089506172	0.032975174	1081.686523	31.40349579	2.708712101
748	-83.19707284	35.46452652	0	0.297520667	0.405356944	0	0.013697157	7.17E-05	3.59E-05	0.948271632	0.85967499	0.029135801	0.043317303	1091.181519	20.34749222	0.734011173
749	-82.22616053	35.95309494	0	0.371900827	0.360966682	0	0.014701136	0.000215139	0.000466134	0.899012387	0.808519602	0.025061728	0.107578248	938.5223999	20.0415554	0.494354606
750	-83.55198392	35.11358019	0	0.05785124	0.160206527	0.090909094	0.01215533	0.000286851	0.001685252	0.827283919	0.874174058	0.059506174	0.043415785	1089.36084	4.427266598	0.094753027
751	-83.53531712	35.22997409	0	0.223140493	0.235289901	0	0.004840618	0.000143426	0.000179282	0.940123439	0.921338975	0.027160494	0.037918534	1104.624634	14.5241766	3.901232958
752	-81.59733488	36.59396592	0.008264462	0.008264462	0.158628851	0.008264462	0.029545698	0.000322708	0.002366524	0.443950623	0.619690716	0.287901223	0.211616799	1152.001465	5.811474323	4.372915745
753	-82.76247799	35.78518253	0.008264462	0.0661157	0.303166121	0.008264462	0.02843415	0.000286851	0.000752985	0.573456824	0.682932198	0.129753083	0.176315591	694.0192871	22.81056595	6.052271843
754	-81.77601423	36.42881402	0	0.371900827	0.19950518	0	0.056581449	0.009501955	0.009681236	0.880370378	0.633020043	0.022962963	0.154980808	826.7011719	7.688390732	3.736314774
755	-84.03848763	35.0481049	0.049586777	0	0.108142994	0.008264462	0.062533617	0.001864534	0.003908351	0.578024685	0.687394261	0.372592568	0.169024929	543.4445801	3.358925104	2.67757678
756	-83.39136877	35.21429912	0.008264462	0.132231399	0.061852343	0.041322313	0.092724733	0.010577647	0.007780845	0.764197528	0.504070461	0.040493827	0.225203663	655.9694824	11.74651909	0.748541892
757	-83.05931332	35.11177206	0	0.355371892	0.171071038	0.016528925	0.048657175	0.006741009	0.000250995	0.755308628	0.754621148	0.109259263	0.083805077	1043.223389	22.62143326	2.191067457
758	-82.78456233	35.60285637	0	0.256198347	0.334540486	0	0.018035784	0.000143426	0.000143426	0.657407403	0.743103266	0.032098766	0.070688426	1036.836426	18.79479218	1.850605011
759	-83.5227385	35.02419379	0	0.008264462	0.206461325	0	0.000322708	0	0	0.717777789	0.867022991	0.025925925	0.038767859	1432.657837	12.10049152	6.098325253
760	-83.30964841	35.2660597	0.140495867	0.272727281	0.311377257	0	0.029258847	0.001721109	0.000143426	0.896913588	0.868929207	0.029999999	0.031338941	1028.812622	28.08522415	0.437138945
761	-82.34026486	36.01018568	0	0.363636374	0.31026569	0	0.023952097	0.000537846	0.006023881	0.895308614	0.815844953	0.033950616	0.083478205	725.4388428	20.31691933	1.289229393
762	-83.52757655	35.10313794	0	0.041322313	0.262146354	0	0.009322672	0.000250995	0.000143426	0.94358027	0.892709374	0.018395061	0.042259928	1241.954956	9.676940918	3.189762831
763	-81.79412485	36.19316226	0.016528925	0.314049602	0.286600441	0	0.043708988	0.001756965	0.000681272	0.659135818	0.739945889	0.214197546	0.126394659	875.7230835	8.524132729	4.217703342
764	-81.29274778	36.46785069	0.016528925	0	0.076194912	0	0.050987843	0.000752985	0.008641399	0.235308647	0.465931386	0.736296296	0.298093289	884.0250854	10.57288361	2.676227331
765	-83.25894005	35.30437652	0	0.074380167	0.232242107	0.148760334	0.06167306	0.004697192	0.000573703	0.595925927	0.779322684	0.038271606	0.075292431	690.2711792	20.89328003	5.098166466
766	-82.35346536	35.72204778	0	0.008264462	0.357847184	0.082644626	0.008928251	0	0	0.692222238	0.836947203	0.065679014	0.03902261	1703.942383	4.99622345	3.336341143
767	-81.47702829	36.40106705	0	0.190082639	0.160493389	0.05785124	0.110258527	0.035354439	0.001721109	0.7765432	0.526484311	0.038765434	0.1659078	991.550354	8.324468613	4.56917572
768	-81.80594992	36.46543184	0.11570248	0.148760334	0.088601239	0	0.089748643	0.024238948	0.006239019	0.704197526	0.525862932	0.099382713	0.209192291	827.0278931	40.99573898	1.824589968
769	-81.85094003	36.26198125	0	0.016528925	0.166517258	0	0.038151242	0.00050199	0.000430277	0.926419735	0.730578363	0.027901234	0.148863092	890.0110474	33.71354294	4.767900944
770	-82.96590613	35.37606502	0	0.12396694	0.357847184	0	0.003119509	0	0	0.811358035	0.810663939	0.008024692	0.028291645	1476.364136	22.98199272	1.701280355
771	-81.34373996	36.5844505	0	0.024793388	0.047294632	0	0.060095377	0.001398401	0.011115493	0.578148127	0.422032475	0.279629618	0.329784989	810.1729736	7.379356384	3.516218901
772	-83.62127751	35.31586541	0	0.247933879	0.245006993	0	0.016673241	0.000286851	3.59E-05	0.896913588	0.879777133	0.017283952	0.032050025	767.6985474	25.96351051	0.647031009
773	-83.52747401	35.06688881	0.024793388	0.090909094	0.234931335	0	0.002187242	0	0	0.873209834	0.894404769	0.026543209	0.031992234	1134.36499	16.15081406	5.798853874
774	-83.95424071	35.03540087	0.008264462	0.03305785	0.1209796	0	0.050665136	0.001864534	0.035641294	0.707901239	0.644031167	0.064197533	0.18520321	518.9780884	1.044074297	1.794576645
775	-83.13024267	35.10038892	0	0.595041335	0.324213862	0	0.04220302	0.004733049	0.000179282	0.946666658	0.748701692	0.03185185	0.07608211	1024.139282	15.12723351	1.353795767
776	-81.66531942	36.63926986	0.008264462	0.256198347	0.244182289	0	0.021657284	0.000179282	0.000250995	0.946666658	0.847297132	0.103950612	0.095756628	1078.554932	14.08496571	3.58804512
777	-81.45007152	36.54843683	0.016528925	0.008264462	0.167808101	0.082644626	0.040087491	0.000322708	0.001541827	0.283827156	0.593589604	0.387037039	0.236843124	811.5327148	8.392150879	3.82274127
778	-83.6178753	35.39660572	0	0.190082639	0.194772139	0.024793388	0.022732977	0.00050199	0.000215139	0.840617299	0.788624048	0.06234568	0.030512275	605.6384888	5.808496952	2.921417475
779	-82.98107109	35.74674591	0	0.090909094	0.409731448	0	0.009250959	0	0.000215139	0.922098756	0.890907109	0.022098765	0.038504325	1161.193848	35.64412689	4.980856419
780	-82.29045536	35.95759072	0.12396694	0.528925598	0.344508588	0	0.029115422	0.000860554	0.001613539	0.881481469	0.761394441	0.024444444	0.123263672	956.7846069	25.50991631	1.953615904
781	-83.20569774	35.30750552	0	0.008264462	0.252106577	0.099173553	0.074151099	0.020258883	0.001039836	0.720370412	0.740641713	0.080740735	0.076914333	797.7213135	19.60516739	3.208596468
782	-82.77204609	35.42148788	0	0.03305785	0.333536506	0	0.015812686	0	7.17E-05	0.833703697	0.786061764	0.019753087	0.039858058	1404.572754	29.32655907	4.63002491
783	-83.92881515	35.41220986	0	0.272727281	0.333500654	0	7.17E-05	0.002294812	0	0.961975336	0.908644855	0.019135803	0.035922602	886.4836426	25.85029221	2.815500259
784	-84.08292576	35.32473716	0	0.495867759	0.503675282	0	0.000143426	0	0	0.896419764	0.906519473	0.013703704	0.023773175	744.9815063	24.82527924	5.851576805
785	-82.57712984	35.49410803	0.016528925	0.247933879	0.272329599	0	0.09390799	0.030191114	0.0036215	0.800493836	0.654975712	0.032469139	0.058162652	631.9119873	24.65094948	2.810975313
786	-81.63092906	36.51729504	0.090909094	0.024793388	0.206102759	0.165289253	0.033310626	0.000107569	0.001936247	0.175925925	0.637185276	0.439629644	0.202087939	1198.522095	11.92222404	2.3577106
787	-82.77456105	35.49592428	0	0.438016534	0.439205408	0	0.020079602	0.000286851	0.000358564	0.794814825	0.804373324	0.034444444	0.089435942	936.3505859	24.38556671	1.090245485
788	-84.00797076	35.37249207	0	0.03305785	0.077234752	0	0	0	0	0.819382727	0.844489336	0.059753083	0.050457258	1564.295288	19.6884594	5.701883793
789	-81.57663591	36.53809277	0	0.148760334	0.32797876	0.107438013	0.028971996	0.000215139	0.000645416	0.658271611	0.720217764	0.147901237	0.143262297	928.5831299	6.319734573	3.959298849
790	-83.4128416	35.16143674	0.074380167	0	0.064935997	0.082644626	0.134389907	0.032593496	0.00713543	0.368024677	0.455480605	0.299382716	0.192510515	624.1497803	9.7380867	0.407748193
791	-81.65390924	36.05922051	0	0.148760334	0.285919189	0	0.004697192	0	0.000824698	0.986049354	0.930375457	0.02345679	0.035485689	556.7921753	9.139580727	1.731618881
792	-83.33487724	35.39075896	0	0.198347107	0.254078656	0.049586777	0.050378285	0.002223099	0.002832658	0.808518529	0.718200505	0.030987654	0.113415316	730.5581055	16.31750107	0.299866796
793	-82.96118416	35.24484355	0	0.34710744	0.255871505	0.049586777	0.008390405	0	0	0.646666646	0.802427769	0.150000006	0.07959915	1241.337769	5.581830502	3.394479275
794	-82.87916333	35.61749746	0.016528925	0.008264462	0.111405931	0	0.051704973	0.002115529	0.012227043	0.583580256	0.43035832	0.19358024	0.306805223	1145.572144	15.06406784	4.296663284
795	-81.69151423	36.35989358	0	0.049586777	0.31241709	0	0.023234967	0.000215139	0.000717129	0.79864198	0.698138595	0.02148148	0.132882237	1252.632324	17.06864929	2.827298641
796	-81.36067955	36.49113673	0	0.223140493	0.17110689	0	0.044677112	0.000358564	0.005163326	0.87493825	0.609692097	0.042962961	0.211234912	867.717041	10.39679432	1.927901864
797	-81.6043514	36.15292161	0	0.090909094	0.196815953	0.090909094	0.066441968	0.001254975	0.000394421	0.552716076	0.6624735	0.066790126	0.135792226	1109.56604	5.908069611	3.898585081
798	-83.95458137	35.1286817	0	0	0.099035464	0	0.051202983	0.002258955	0.003980064	0.82518518	0.749708235	0.108641975	0.134621575	553.0267334	10.52963924	3.956045866
799	-83.00080395	35.32338717	0	0.487603307	0.380149871	0	0.000322708	0	0	0.840370417	0.840781331	0.013580247	0.03297887	1245.012207	23.62300301	4.186590195
800	-81.89227222	36.31212929	0	0.380165279	0.259959131	0	0.017713077	0.000286851	0.000143426	0.895061731	0.764541566	0.022839505	0.074823156	1074.700684	26.65637589	5.960795403
801	-83.89391459	35.23053224	0	0.429752052	0.271971017	0	0.003549787	0.000107569	0.000107569	0.906666636	0.915801466	0.011604939	0.020020805	1048.611694	23.36756897	4.920571804
802	-81.58594563	36.16369038	0	0.223140493	0.251281857	0	0.057764709	0.001972104	0.000430277	0.787037075	0.69560504	0.026790123	0.095668316	1050.970215	24.08486366	2.666256666
803	-82.9575719	35.82421357	0	0.545454562	0.375237554	0.008264462	0.00301194	3.59E-05	0.000107569	0.886790156	0.8871755	0.039753087	0.037079383	988.1374512	4.37417078	5.226901054
804	-83.75624708	35.28840157	0	0.041322313	0.187744275	0.041322313	0.025529779	0.002760945	0.001326688	0.745802462	0.810039759	0.125185192	0.085499093	712.987915	15.54654694	3.315086842
805	-82.78739786	35.48410785	0	0.181818187	0.385564208	0	0.02241027	0.000430277	0	0.924197555	0.787458479	0.039876543	0.090635717	1071.197021	10.61253262	2.287523508
806	-82.61810161	35.61706462	0	0.190082639	0.076302484	0	0.162859902	0.033633333	0.001577683	0.565061748	0.392917812	0.048888888	0.115870364	706.0316162	17.53991699	6.06167984
807	-82.98237882	35.25829553	0	0.256198347	0.337767571	0	0.013374449	0	3.59E-05	0.907530904	0.821623325	0.015802469	0.067683667	1101.621338	19.78857994	4.068304539
808	-81.85618435	36.20708252	0	0.05785124	0.136505425	0	0.092617162	0.00652587	0.001685252	0.605925918	0.542634428	0.031728394	0.142904431	1342.712524	6.908672333	5.300680161
809	-83.3755917	35.35809636	0	0.148760334	0.205134645	0	0.007099574	0.000107569	0	0.853333354	0.84522444	0.034444444	0.045573536	1228.041382	27.10979843	5.542170525
810	-82.37126265	35.94392455	0	0.23140496	0.214457318	0	0.03255764	0.001219119	0.000932267	0.819876552	0.660482705	0.131851852	0.190582082	861.1121826	22.78833199	1.227509379
811	-83.46198573	35.16617028	0	0.297520667	0.182724372	0.024793388	0.069023632	0.009071677	0.013195166	0.793333352	0.693087995	0.079506174	0.129457206	674.645813	12.10884953	0.95748055
812	-81.47936256	36.40839779	0	0.0661157	0.152497396	0.239669427	0.117788374	0.036394276	0.002043816	0.546790123	0.51131767	0.026296295	0.16399464	950.1876831	12.35654163	4.875089169
813	-83.26839094	35.00702589	0	0.628099203	0.545340478	0	0.002438237	7.17E-05	3.59E-05	0.988518536	0.961179435	0.019506173	0.025020573	950.9068604	18.58827019	1.95174408
814	-84.02241501	35.08240379	0	0.041322313	0.084226757	0.0661157	0.112947755	0.024525799	0.001721109	0.748024702	0.661059737	0.08382716	0.082039393	515.0302124	5.264792919	4.211043835
815	-83.41540602	35.13980529	0	0.404958665	0.158808127	0.05785124	0.0833662	0.009466098	0.002832658	0.834444404	0.603898942	0.03728395	0.177861676	724.6698608	18.58817482	5.538328171
816	-81.70936629	36.40402936	0	0.504132211	0.235146478	0	0.047760766	0.000394421	0.002115529	0.823580265	0.559247792	0.02419753	0.277728528	1071.196899	21.47835541	3.950094461
817	-83.97736437	35.41745689	0	0.438016534	0.367600143	0	0	0.001290831	0	0.881728351	0.90346849	0.013333334	0.020490546	845.9438477	17.4696064	5.686537743
818	-81.64889844	36.39349399	0	0.016528925	0.289612383	0	0.012011904	0.000143426	0.000322708	0.725925922	0.743788481	0.038395062	0.077203758	1486.73999	13.40416336	2.823326111
819	-82.92714807	35.81435737	0	0.23140496	0.461651534	0	0.014701136	7.17E-05	0.000179282	0.890740752	0.843007982	0.010987653	0.064074159	1102.897583	25.75645256	5.710654736
820	-81.34682114	36.61409851	0	0	0.091398045	0.082644626	0.033884328	0.00050199	0.006705152	0.051728398	0.570128977	0.276296288	0.238871425	810.4804688	5.569636822	1.684726954
821	-82.23701495	35.98278675	0	0.446280986	0.358420879	0	0.027394313	0.000896411	0.000645416	0.936419725	0.783918858	0.047160491	0.115672477	905.9492188	28.70803261	1.33486557
822	-81.66240392	36.06458566	0	0.454545468	0.260532826	0	0.002725089	0	0.000358564	0.967160463	0.933634043	0.024444444	0.032384299	550.8786621	17.5021553	0.650430858
823	-81.71156779	36.26017875	0	0.586776853	0.265409291	0	0.04894403	0.000824698	0.00050199	0.749629617	0.635020077	0.043827161	0.110243656	1207.601685	20.81745148	5.804666519
824	-83.09937539	35.33048398	0	0.413223147	0.395102024	0	0.005414321	3.59E-05	0	0.845185161	0.854675233	0.015185186	0.042488791	944.357605	15.01511955	4.448018551
825	-82.808689	35.24346444	0	0.132231399	0.374090135	0	0.000466134	3.59E-05	0	0.943827152	0.90781641	0.097283952	0.021202553	1001.995972	24.96088219	2.093325853
826	-83.68375263	35.01477702	0	0.107438013	0.195345834	0.008264462	0.053067517	0.003478074	0.002294812	0.608271599	0.699346721	0.270000011	0.186022475	641.968689	23.23557091	4.647350788
827	-81.16462168	36.46549107	0.008264462	0.008264462	0.107820287	0.140495867	0.042956006	0.000537846	0.007350568	0.515432119	0.572414815	0.41148147	0.247334599	905.7719727	6.239915848	5.976161957
828	-83.27886081	35.07471981	0	0.363636374	0.407221496	0	0.011976048	7.17E-05	7.17E-05	0.932222188	0.914440751	0.02851852	0.03795876	1161.770264	27.53430939	5.077467918
829	-81.41770444	36.46182496	0	0.23140496	0.174764246	0	0.052708954	0.002940227	0.002868515	0.929876566	0.580796599	0.01037037	0.252877623	988.6495972	23.31096077	2.092157364
830	-81.54368846	36.37071727	0.008264462	0.107438013	0.189035103	0.03305785	0.067876227	0.001649396	0.002474094	0.611481488	0.600020349	0.17419754	0.164899901	1092.214478	10.92180538	1.961725116
831	-83.28137681	35.09176635	0	0.264462799	0.337050438	0.008264462	0.01767722	0.000143426	0.000430277	0.95913583	0.887943983	0.025432099	0.048847843	1049.472534	10.49528599	3.008562565
832	-83.11543569	35.02542599	0	0.454545468	0.458854735	0	0.003298792	0	0	0.934444427	0.931069851	0.034814816	0.023890147	864.4539185	18.80072212	1.725859642
833	-81.98150479	36.14857365	0.008264462	0.206611574	0.192728311	0.099173553	0.051740829	0.005055757	7.17E-05	0.516296327	0.578054011	0.143580243	0.099723056	1041.994995	7.902782917	1.285462856
834	-83.46918719	35.62793487	0	0.30578512	0.211983219	0	0.008856539	0	0	0.900246859	0.871228397	0.043580245	0.062299229	1159.991333	17.00468826	4.486715794
835	-81.47867104	36.26766759	0	0.17355372	0.198214352	0.049586777	0.050163146	0.001398401	0.003478074	0.760740757	0.607512116	0.031111112	0.142670482	1069.614258	9.693230629	4.619392395
836	-81.75762373	36.41957085	0	0.157024801	0.273082584	0	0.032952059	0.000717129	0.003083653	0.929876566	0.768058181	0.027901234	0.076329462	861.3810425	26.25378418	2.872086048
837	-82.61168526	35.62472538	0	0	0.089748643	0.198347107	0.14851734	0.035569578	0.00100398	0.178271592	0.419700861	0.22839506	0.107313797	633.9403687	5.913279057	3.22765398
838	-83.98617966	35.38080258	0	0.239669427	0.175481379	0	0	0	0	0.898765385	0.855347872	0.068024695	0.050574232	1482.000122	26.79031754	6.045321465
839	-82.42670272	35.72833962	0	0.23140496	0.464663476	0	0.006561727	0.000466134	0.000322708	0.949506164	0.862733364	0.012962963	0.037434001	1396.189087	16.9150238	0.547886968
840	-83.42890941	35.10258079	0	0.454545468	0.294058591	0	0.04170103	0.001721109	0.000788841	0.96234566	0.784248412	0.011975309	0.100366175	770.8025513	19.06182861	0.00145286
841	-83.89352342	35.38912334	0	0.4214876	0.2807917	0	0.005378465	0	3.59E-05	0.947037041	0.843696415	0.089876547	0.044257708	872.4858398	26.33862495	1.853841186
842	-83.3840811	35.11046599	0	0.107438013	0.098569326	0.107438013	0.108609132	0.009358528	0.022768833	0.674320996	0.473283529	0.024567902	0.228286549	640.199585	18.73594093	5.471607208
843	-83.81566393	35.33215588	0.016528925	0	0.171286166	0.181818187	0.068808489	0.0223027	0.002545807	0.148271605	0.645698369	0.408395082	0.102877162	622.0778809	5.928863525	1.89567697
844	-83.48830192	35.18548187	0	0.413223147	0.352002591	0	0.011904335	0.001147406	0.00050199	0.930617273	0.899547815	0.027160494	0.041955248	939.2879028	14.07997131	3.137057066
845	-83.4469539	35.5179711	0.297520667	0.0661157	0.202230275	0	0	0	0	0.931481481	0.903767645	0.05185185	0.04374405	1136.213623	27.85222054	3.113512754
846	-82.77742296	35.7384277	0	0.297520667	0.330918998	0	0.015848542	0.000394421	0.000896411	0.864691377	0.734256804	0.057530865	0.127896801	1066.233276	9.505010605	0.36769858
847	-83.11020809	35.1495926	0	0.157024801	0.072788551	0	0.056115314	0.00351393	7.17E-05	0.885308623	0.706217587	0.034814816	0.074440338	1207.352783	16.81246185	5.999994755
848	-82.85720348	35.71488137	0	0.404958665	0.310552537	0.008264462	0.024525799	0.000250995	0.001577683	0.834567845	0.738636076	0.013333334	0.083529063	1082.053833	19.67849541	1.601021647
849	-83.32044588	35.21935482	0.008264462	0	0.229660437	0.05785124	0.048657175	0.002330668	0.001147406	0.476913571	0.697451115	0.401111096	0.171918258	676.7715454	8.902828217	4.391277313
850	-82.3401422	35.83692031	0	0.082644626	0.333787501	0	0.016314676	0.000322708	0.000358564	0.636543214	0.776783466	0.157283962	0.052649684	1122.099243	15.53184605	3.132169247
851	-82.62155219	35.58416572	0	0	0.052242819	0.165289253	0.212162495	0.059198968	0.000788841	0.235925928	0.378621757	0.144567907	0.076209716	665.5343018	9.060127258	0.291976482
852	-81.59688544	36.37988699	0	0.247933879	0.319588363	0	0.021728996	0.000107569	0.000107569	0.912222207	0.738255143	0.017407408	0.052944656	1105.000122	31.07043648	4.582317352
853	-83.68854241	35.40214169	0.049586777	0.181818187	0.311448961	0	0.013051741	0.000717129	0.000394421	0.897777796	0.841087878	0.004567901	0.046324376	753.4794922	34.97605133	2.111078501
854	-81.44701908	36.49386841	0	0.12396694	0.153071105	0.132231399	0.055792607	0.000573703	0.001219119	0.701728344	0.665831506	0.147901237	0.178367943	878.4046631	21.46696472	1.06448555
855	-83.47655883	35.25696894	0	0.165289253	0.179067016	0	0.022840546	0.000322708	0.000896411	0.944074094	0.845696509	0.017037038	0.07434047	629.755249	11.72472763	1.392734766
856	-82.06134283	36.07025671	0	0.132231399	0.284520775	0	0.01064936	7.17E-05	0.000609559	0.839629591	0.747339725	0.054320987	0.060392529	1524.777832	25.98482513	5.10134697
857	-81.29221397	36.5331075	0.008264462	0.041322313	0.039836496	0	0.046183083	0.001254975	0.0223027	0.062839508	0.399458587	0.649259269	0.362532705	863.2869873	2.819602013	6.238396645
858	-83.79322255	35.21468165	0	0.264462799	0.302413136	0	0.036752842	0.005808742	0.002653376	0.942716062	0.788250029	0.007530864	0.099906147	728.2028198	6.459985733	2.145088911
859	-82.70401889	35.37563728	0	0.495867759	0.457026064	0	0.001541827	0	0	0.863209844	0.883762538	0.027407408	0.029283369	1049.592407	17.97240257	2.024399519
860	-83.00722916	35.32707554	0	0.545454562	0.409301162	0	0.000537846	0	0	0.897283912	0.842638552	0.025555557	0.027165379	1115.742798	35.90844727	3.241459608
861	-82.95711048	35.89150965	0	0.322314054	0.303990811	0	0.013266879	0.000107569	0.000466134	0.940493822	0.859619498	0.022469137	0.061747655	598.6708374	1.174697042	5.623208046
862	-83.99902472	35.0716283	0	0.198347107	0.099178888	0.05785124	0.066119261	0.00100398	0.040159203	0.619382679	0.65484947	0.113827161	0.123474963	537.5541382	6.23670578	4.099932671
863	-82.15325708	35.96407262	0	0.049586777	0.231596693	0	0.038294669	0.00100398	0.004876474	0.626913548	0.728002727	0.339135826	0.169859901	859.4159546	12.19545555	2.249498129
864	-83.22688997	35.07121621	0	0.239669427	0.257162333	0	0.038294669	0.002725089	3.59E-05	0.895802438	0.853969634	0.021358024	0.043448146	1138.026001	5.168328285	2.131967068
865	-82.00946526	36.20116242	0	0.198347107	0.173796117	0.12396694	0.040338486	0.00050199	0.002366524	0.345802456	0.643066704	0.28654322	0.141649187	1046.833496	7.627279282	0.476372153
866	-81.73614678	36.42295572	0	0.024793388	0.267202109	0.082644626	0.028721001	7.17E-05	0.001183262	0.389506191	0.735950768	0.474814802	0.141624674	881.2411499	9.229915619	3.672621965
867	-81.37237208	36.58688524	0	0	0.077163041	0.090909094	0.04288429	0.001183262	0.009107534	0.007777778	0.373536468	0.667654335	0.366442263	808.1469116	10.48096466	1.486050487
868	-82.50749587	36.01611026	0	0.34710744	0.43924129	0	0.018250924	0.000286851	0.000788841	0.737901211	0.828587592	0.233703703	0.072556287	859.4990234	6.111895084	0.87177527
869	-81.54378208	36.54873936	0	0.595041335	0.340456814	0	0.031948078	0.000107569	0.000788841	0.822592616	0.72933656	0.04419753	0.125372872	947.1091309	16.23078346	1.922793269
870	-81.21718858	36.55417426	0	0.016528925	0.082075372	0.099173553	0.047545627	0.001039836	0.021764854	0.33962962	0.378612518	0.291111112	0.382989049	761.9684448	4.676344872	3.239933014
871	-82.42912651	35.84474775	0	0.03305785	0.444727302	0.107438013	0.027430169	0.000430277	0.001864534	0.301358044	0.769322217	0.470740736	0.110651903	815.7526855	12.66020203	2.667617559
872	-81.51418485	36.4649419	0.03305785	0.049586777	0.265588582	0.140495867	0.050665136	0.003944207	0.000394421	0.594691336	0.722586393	0.119876549	0.115442693	848.072876	25.29824829	2.358349323
873	-83.69704374	35.29977667	0	0.099173553	0.240847647	0	0.001075693	7.17E-05	3.59E-05	0.885925889	0.881253004	0.023950618	0.032547504	1347.347412	12.97747803	4.178826809
874	-82.47039073	35.5465709	0.041322313	0.082644626	0.332568407	0	0.072465844	0.011330632	0.000609559	0.302098781	0.76436311	0.573333323	0.050888162	697.2039185	7.337489605	5.58117485
875	-82.81236029	35.51099602	0.016528925	0.090909094	0.187887698	0.099173553	0.091792464	0.002330668	0.00050199	0.354567915	0.505540669	0.233086407	0.243272007	872.7836914	12.42957973	5.571299553
876	-81.80334813	36.05800893	0	0.446280986	0.387966573	0	0.004876474	0	7.17E-05	0.911728382	0.886679471	0.020123458	0.026105231	833.4788818	10.17261505	3.502051353
877	-83.72085748	35.3955235	0	0.190082639	0.244935274	0	0.024848506	0.000322708	0.000824698	0.837037027	0.823840737	0.118024692	0.063558653	654.9993896	4.62300396	3.407034397
878	-82.84431836	35.14218172	0.008264462	0.190082639	0.236903444	0.041322313	0.054824483	0.004553767	0.002725089	0.892345667	0.812135994	0.024814816	0.063968748	741.0305786	33.16392517	4.434562683
879	-82.34819988	35.94397022	0.041322313	0.016528925	0.205600768	0	0.035748862	0.001147406	0.002940227	0.817901254	0.604535103	0.105432101	0.245548114	856.6844482	20.41267776	2.190439939
880	-81.74125715	36.11123	0	0.223140493	0.295098424	0	0.041736886	0.000681272	7.17E-05	0.910123467	0.780774891	0.020864198	0.051247865	880.5529175	19.29228783	5.217842579
881	-82.66322848	35.49687416	0.008264462	0.619834721	0.387930721	0	0.036143281	0.000824698	0.002653376	0.89716047	0.763393581	0.026543209	0.08602155	898.9234619	27.41746902	0.901011467
882	-82.04832037	36.1239643	0	0.016528925	0.198214352	0	0.010721073	0.000107569	7.17E-05	0.262345672	0.646781147	0.148024693	0.091516018	1417.204346	16.3364563	3.675549507
883	-82.64137435	35.94606614	0	0.157024801	0.290365368	0	0.014952132	7.17E-05	7.17E-05	0.912716091	0.856279969	0.02382716	0.04886264	1004.223022	25.54081154	4.673986435
884	-83.0900765	35.11409026	0	0.107438013	0.14371258	0.008264462	0.075800493	0.018968051	0.000358564	0.658518553	0.706139922	0.030864198	0.079516388	1108.530029	13.64697361	0.076479472
885	-83.84808464	35.28254646	0	0.388429761	0.377353072	0.016528925	0.008533831	0.00050199	0.000717129	0.843209863	0.877439559	0.051975306	0.039509453	773.5509033	10.50829315	0.502270877
886	-83.90936192	35.28104168	0	0.280991733	0.25744918	0	0.004302772	0.000107569	3.59E-05	0.883086383	0.900610745	0.037777778	0.027482085	720.1449585	8.16039753	4.227903366
887	-83.47581911	35.2879865	0	0.016528925	0.144716561	0.132231399	0.034278747	0.000788841	0.000860554	0.814567864	0.818950474	0.028271606	0.075761706	608.8340454	7.213714123	4.515347481
888	-82.50707751	35.92946205	0	0.107438013	0.301803589	0.049586777	0.040374342	0.002653376	0.000430277	0.568271577	0.72927779	0.268024683	0.079379536	1111.922241	6.799926758	3.309507847
889	-83.53717089	35.146887	0	0.289256185	0.362974644	0	0.01165334	7.17E-05	0	0.948518515	0.922683418	0.026913581	0.030584862	1061.313232	13.67343712	0.0318841
890	-83.50199563	35.35134518	0	0.05785124	0.104700781	0	0.03072896	0.000896411	0.000537846	0.712839484	0.816132069	0.020987654	0.051795274	594.9537354	21.6610775	5.278995037
891	-82.5443277	35.94480347	0	0.595041335	0.267739981	0	0.050951988	0.002330668	0.000573703	0.912839532	0.705467224	0.024567902	0.083983548	1156.021362	15.0480566	5.884328365
892	-83.92070921	35.26869881	0	0.181818187	0.258740008	0	0.001756965	0	7.17E-05	0.902222216	0.900693059	0.00728395	0.029575108	1035.642944	18.92728615	4.407245159
893	-81.19527979	36.40397591	0	0.239669427	0.20918642	0	0.034135323	0.000286851	0.000824698	0.835678995	0.776428819	0.018395061	0.10284479	872.8334961	27.00096893	2.316397905
894	-83.09502608	35.29077698	0	0.388429761	0.456918508	0.03305785	0.021944135	0.000286851	0.000932267	0.782716036	0.819139123	0.078271605	0.079353645	774.3710938	28.68811798	2.314895391
895	-82.88692546	35.74605504	0	0.46280992	0.476711243	0	0.016601527	0.000358564	0.002832658	0.846790135	0.782151699	0.026666667	0.089033708	878.6265259	26.59690094	5.302016258
896	-82.75772908	35.3356992	0	0.132231399	0.43956399	0	0.000143426	0	0	0.93580246	0.890543759	0.019012347	0.025157891	960.2415771	20.92144012	3.821896553
897	-83.10532409	35.03973475	0	0.53719008	0.372655898	0	0.003549787	0	0	0.913086414	0.917549133	0.018641975	0.028555643	899.8544922	7.712364674	5.614016533
898	-81.35141896	36.56452706	0	0.041322313	0.065509699	0.17355372	0.068521641	0.000932267	0.005163326	0.532469153	0.504398286	0.219753087	0.242654756	828.0100708	12.64892864	3.502634287
899	-81.54028954	36.22750062	0.016528925	0	0.118111081	0	0.062139194	0.00652587	0.001219119	0.10790123	0.601932168	0.80530858	0.195123672	987.515564	3.78932929	4.622253418
900	-81.17797787	36.53954012	0	0.090909094	0.090896055	0	0.054645199	0.00301194	0.032521784	0.249382719	0.414253533	0.564691365	0.365498155	769.9400024	10.91242313	3.981898785
901	-82.4145463	35.61729416	0	0.107438013	0.241313785	0.05785124	0.087561406	0.026067626	0.00462548	0.753950655	0.651171088	0.019876543	0.080366641	720.5966797	6.342564106	5.181863785
902	-81.5991518	36.38585126	0	0.413223147	0.321309477	0	0.018717056	7.17E-05	0.000179282	0.791728377	0.751926601	0.01691358	0.057486244	1156.875	14.96785927	5.418322563
903	-82.83559782	35.44892674	0.041322313	0.074380167	0.273943126	0.12396694	0.051740829	0.001254975	0.000609559	0.441234559	0.693653882	0.251481473	0.146034494	876.3601685	15.88097763	5.180829525
904	-82.4647622	35.63472113	0.008264462	0.46280992	0.284305632	0	0.05855355	0.001721109	0.000430277	0.923580229	0.728024423	0.019135803	0.12682879	774.3747559	16.52809143	0.093825229
905	-82.9091758	35.18031326	0	0.206611574	0.242891461	0	0.020043746	0.000394421	0.001362544	0.944938302	0.848339677	0.029382715	0.082854964	814.9776001	23.34433937	1.979058623
906	-83.13462818	35.29485938	0	0.429752052	0.272831589	0	0.052708954	0.002115529	0.006956147	0.89271605	0.718917131	0.018641975	0.129300475	926.9758301	21.85063744	5.77869606
907	-83.81998108	35.35341397	0	0.586776853	0.213955328	0	0.040051632	0.002043816	0.001649396	0.894567847	0.688320756	0.003333333	0.090945952	754.765686	24.19392967	4.203114986
908	-83.1897553	35.22866796	0	0.611570239	0.341209799	0	0.010147369	0.000215139	0.000394421	0.720987618	0.878786862	0.036790121	0.048666142	967.4455566	19.32672119	0.046628337
909	-83.29222657	35.29203078	0	0.264462799	0.280110449	0.008264462	0.031266809	0.001183262	0.000179282	0.898024678	0.871331096	0.019506173	0.044660412	840.7224121	15.41742802	2.963027477
910	-82.09260884	36.00407133	0	0.438016534	0.340922952	0	0.022517839	0.000609559	0.000215139	0.926913619	0.795552731	0.016790124	0.074918859	1060.240967	21.68240547	6.080282211
911	-81.54493269	36.35190141	0.03305785	0.107438013	0.180286139	0	0.07909929	0.00150597	0.002115529	0.627407432	0.569803476	0.16814816	0.190603346	1001.649658	14.24746799	5.133268833
912	-82.9685976	35.59956603	0	0	0.087382123	0.148760334	0.08824268	0.002725089	0.021836566	0.016172839	0.32405892	0.670864165	0.397422433	772.293335	8.350436211	0.724089265
913	-84.05882128	35.01423954	0	0.049586777	0.120728604	0	0.073290542	0.000788841	0.000358564	0.972962976	0.763289094	0.01074074	0.086740486	625.9942017	8.617511749	6.029232979
914	-83.15622706	35.56474074	0	0.148760334	0.105561331	0	0.003944207	0	0	0.849382699	0.841452181	0.075679012	0.057752557	1455.10022	15.76618576	1.421213269
915	-83.58710696	35.17139148	0	0.074380167	0.119186774	0	0.012478038	0	0	0.876172841	0.866169035	0.039629627	0.052433304	1518.272705	30.20948792	4.931329727
916	-82.54226137	35.87285259	0.008264462	0.016528925	0.257556736	0.247933879	0.050987843	0.004410341	0.001362544	0.214938283	0.713444889	0.17419754	0.13346155	884.1998291	17.38453102	0.252894521
917	-82.13044492	35.99768297	0	0.264462799	0.296066552	0	0.045214958	0.000932267	0.000717129	0.687160492	0.720950067	0.219259262	0.166357219	868.5795898	25.64934731	4.776641846
918	-82.9276226	35.54388955	0	0.016528925	0.058302555	0.256198347	0.164796159	0.01767722	0.003262935	0.460370362	0.383731574	0.032222223	0.220000923	766.2763672	17.09111023	3.984819889
919	-82.70486607	35.5841373	0.008264462	0.528925598	0.254939228	0.016528925	0.07805945	0.003262935	0.000645416	0.89827162	0.595928133	0.025185185	0.151775405	792.0333252	20.73576736	4.634362221
920	-82.90348425	35.60559593	0	0	0.105274484	0.23140496	0.052637242	0.002258955	0.01627882	0.042592593	0.383760214	0.490246922	0.381136447	812.0909424	13.11269951	1.997464061
921	-82.33070797	36.05347464	0	0.074380167	0.291584492	0.107438013	0.022661265	0.000143426	0.000430277	0.588765442	0.802629769	0.118024692	0.073749132	721.2177734	11.22526741	1.156551957
922	-84.03976643	35.3346671	0	0.214876026	0.309333444	0	0.019685181	0	0	0.894320965	0.854505062	0.033456791	0.04729021	1314.206543	24.99410057	3.13963747
923	-82.93897663	35.30190395	0	0	0.05615117	0.12396694	0.013948152	3.59E-05	3.59E-05	0.54086417	0.78517127	0.046666667	0.033818483	1715.588135	23.90077591	2.444416523
924	-82.43983795	35.93963051	0	0.479338855	0.33791101	0	0.018215068	0.000788841	0.000394421	0.922716081	0.762460113	0.020246914	0.084098667	1118.823608	30.84431076	4.56689024
925	-82.90753911	35.54896071	0.008264462	0.074380167	0.098354191	0.03305785	0.122413851	0.007888415	0.002043816	0.660987616	0.478923202	0.105308637	0.209889024	866.840271	14.3246212	4.26006794
926	-81.45051504	36.31083219	0	0.528925598	0.176736355	0	0.045143247	0.000573703	0.004840618	0.880246878	0.561848462	0.040370367	0.2624273	942.9362793	5.624684334	3.635534286
927	-83.78031578	35.34118378	0.024793388	0.380165279	0.225859657	0	0.037254833	0.00401592	0.001756965	0.89049387	0.749159932	0.004320988	0.120084144	826.6651001	13.95219135	4.771570206
928	-82.4769044	35.92574312	0	0.438016534	0.32980746	0	0.03567715	0.000394421	0.000681272	0.920740724	0.75652504	0.027160494	0.073762543	1175.272827	31.60194016	4.796114445
929	-83.14471821	34.98265048	0	0.223140493	0.399153799	0	0.000896411	0	3.59E-05	0.973827124	0.954531431	0.014938271	0.020370798	855.3076782	1.668544054	4.706304073
930	-81.62426952	36.27997804	0.016528925	0.198347107	0.207106739	0	0.0518484	0.001290831	0.00250995	0.60950619	0.532647848	0.138518512	0.254980803	1050.034912	28.13225746	2.368141174
931	-83.46062617	35.10923108	0	0.214876026	0.337516576	0.107438013	0.034493886	0.00100398	0.001111549	0.835925877	0.805650234	0.038641974	0.092544727	730.5014648	6.495052338	2.033431053
932	-83.25420182	35.17429303	0	0.479338855	0.426332951	0	0.018107498	0.000286851	7.17E-05	0.844444454	0.888005435	0.050493825	0.036448289	1102.803711	30.11499023	5.545852661
933	-84.09634479	35.28611374	0	0.404958665	0.486930341	0	0.000824698	7.17E-05	0	0.921111166	0.909824729	0.010123457	0.014442184	721.3439331	8.253943443	6.220779419
934	-82.4392101	35.7132662	0	0.438016534	0.403599977	0	0.00462548	0.000215139	0.000215139	0.927901208	0.864917457	0.014814815	0.041630682	1079.328735	35.62989426	4.651210308
935	-82.59343158	35.93360425	0	0.016528925	0.30761233	0.132231399	0.023701102	0.000179282	0.000215139	0.437654316	0.820014775	0.177530855	0.075478293	813.8275757	12.08026981	4.988533974
936	-83.7518139	35.35767345	0	0.636363626	0.281437129	0	0.019936176	0.000286851	0.000860554	0.932716072	0.841977477	0.003827161	0.051114246	881.8309326	19.75555992	2.477843285
937	-82.97826372	35.62768718	0.008264462	0.322314054	0.227652475	0.041322313	0.058661122	0.001183262	0.009466098	0.832222223	0.583791196	0.048271604	0.182015345	881.256958	14.03802109	5.006687641
938	-82.3619423	35.67131701	0	0.264462799	0.36390692	0	0.010003944	0.000430277	0.000215139	0.919629574	0.828696191	0.038024694	0.035988256	1200.631592	30.58554459	2.492248774
939	-83.55454154	35.52075143	0	0.214876026	0.401950598	0	0	0	0	0.860864162	0.907046556	0.034691356	0.026981369	847.1930542	16.22122192	4.081048489
940	-83.62500287	35.14430944	0	0.198347107	0.231453255	0	0.013051741	0	0	0.893333375	0.879422069	0.025185185	0.024896204	1126.174194	18.29779625	2.373495102
941	-81.8203424	36.15350273	0	0.206611574	0.22550109	0	0.067661084	0.004051777	0.000286851	0.791234612	0.634819448	0.045432102	0.115571693	1493.577148	7.09887886	1.631037116
942	-82.24559821	35.71844131	0	0.214876026	0.334074378	0	0.013840582	0	0	0.906543195	0.819618523	0.04851852	0.027301772	1210.116699	27.55088615	4.939274311
943	-81.47475473	36.46203059	0	0.438016534	0.34404245	0	0.020868443	0.000609559	0.000537846	0.878148139	0.787197292	0.030864198	0.067397013	1317.378784	32.81102371	6.103463173
944	-81.20880861	36.43060194	0.016528925	0.12396694	0.060812507	0.03305785	0.054143209	0.000430277	0.006203162	0.560000002	0.582300603	0.129876554	0.237762257	1032.671875	14.71552753	1.841815829
945	-82.50134834	35.86493585	0	0.495867759	0.232385531	0.074380167	0.050772708	0.002043816	0.002294812	0.828148127	0.585431576	0.041234568	0.22590965	832.8699951	21.00822258	4.490663052
946	-82.8967926	35.77880177	0	0.570247948	0.458926469	0	0.026354477	0.000322708	0.003944207	0.93037039	0.733199358	0.013209877	0.11866799	1001.408936	21.88105965	4.933310986
947	-83.41287125	35.39671184	0	0.247933879	0.219011083	0	0.012478038	0.000143426	0.000215139	0.932098746	0.837205589	0.030864198	0.035856489	947.5461426	21.56692123	3.606289148
948	-82.42564628	36.06358528	0	0.4214876	0.273118436	0	0.000286851	0	0	0.809382677	0.801685691	0.065061726	0.046353508	754.3279419	9.210968018	0.790969491
949	-83.69869388	35.345632	0	0.396694213	0.284592479	0	0.009358528	0.000609559	0.000788841	0.896419764	0.876960039	0.012962963	0.033111561	814.9240723	10.08903503	4.810403824
950	-83.90861036	35.26042557	0	0.107438013	0.246405393	0	0.004051777	0	0.000107569	0.893086374	0.885742724	0.092469141	0.033172593	854.5053101	18.07822227	2.297483444
951	-81.24696379	36.52479736	0	0.008264462	0.070780598	0	0.043314569	0.000860554	0.031804655	0.780864179	0.41359055	0.130740732	0.314090341	915.8185425	22.63208771	3.280442238
952	-82.36889621	35.89140768	0	0.03305785	0.219620645	0.05785124	0.047975905	0.004338628	0.004159346	0.388148159	0.588510334	0.260493845	0.238090053	842.8665771	14.60093117	3.514657736
953	-81.72793074	36.08469899	0	0.247933879	0.352970719	0	0.010398365	0	7.17E-05	0.932839513	0.914542556	0.01308642	0.029908456	677.6584473	12.38376999	4.195665836
954	-82.26569106	36.08411878	0	0.371900827	0.4365879	0	0.007171286	7.17E-05	0.000179282	0.828395069	0.855412662	0.030864198	0.041429564	1056.975464	20.90048409	0.517963588
955	-82.53440404	35.92256502	0.008264462	0.4214876	0.236473158	0	0.045788661	0.003227079	0.000358564	0.88827163	0.720366657	0.032592591	0.096719682	1142.850586	20.8671627	1.967037201
956	-83.63963697	35.26481462	0	0.289256185	0.216106713	0	0.032701064	0.000394421	0.001111549	0.858518541	0.832113326	0.031481482	0.060453556	931.3485718	18.2537117	3.205799818
957	-83.81009424	35.16994628	0	0.23140496	0.259636402	0	0.02893614	0.001183262	0.000932267	0.957037032	0.856887519	0.021728395	0.067863055	696.1040039	17.95704842	4.998277187
958	-82.47388075	35.9898102	0	0.23140496	0.189214379	0	0.019864462	0.000143426	0.000286851	0.871604919	0.756443202	0.035925925	0.065432981	1289.056396	16.50072479	0.861711144
959	-83.5466791	35.49072467	0	0.272727281	0.361612111	0	0	0	0	0.870493829	0.886830211	0.012592592	0.021102224	1043.266235	24.68505859	3.297632217
960	-81.48769245	36.22812069	0	0.008264462	0.158808127	0.049586777	0.03686041	0.001362544	0.001577683	0.636419773	0.712217391	0.027777776	0.093984	968.9260864	17.0546875	3.945732117
961	-82.02229442	36.13958129	0	0.024793388	0.159955531	0	0.008462118	0	3.59E-05	0.889012396	0.646843135	0.055061728	0.103072733	1384.426392	11.49271297	4.849490643
962	-82.40290589	35.78921443	0.016528925	0.157024801	0.455376685	0.190082639	0.016637383	0.000717129	0.000215139	0.488024682	0.820708334	0.237407401	0.069165938	773.2297363	15.3125658	5.250491142
963	-83.03105565	35.24448256	0	0.148760334	0.305998772	0	0.021764854	0.000717129	7.17E-05	0.905555546	0.777192235	0.04851852	0.070333347	1069.027832	28.7793045	2.700210333
964	-82.57836026	35.55569631	0	0	0.157732442	0.090909094	0.130768403	0.040804617	0.054860339	0.085185185	0.438668907	0.706543207	0.123672381	637.7334595	1.731260777	1.061474919
965	-82.00862152	36.0285596	0.0661157	0.008264462	0.291261792	0.090909094	0.032163218	0.000824698	0.001541827	0.279382735	0.732218325	0.492098778	0.141132742	868.0873413	1.049257636	6.153506756
966	-82.84154631	35.47286529	0	0.570247948	0.264692187	0	0.057226863	0.001470114	0.001039836	0.939753115	0.617318392	0.042098764	0.190713391	1136.076538	6.6624403	2.903571606
967	-81.65253255	36.52233818	0	0.024793388	0.159059122	0	0.033525761	3.59E-05	0.002258955	0.635925949	0.637508869	0.315925926	0.180810034	1116.932373	4.246674061	1.451119304
968	-83.81614544	35.12786702	0	0.041322313	0.306536615	0	0.001936247	0	0	0.887037039	0.916055739	0.028148148	0.0233358	1257.880371	22.11922455	5.225065708
969	-82.90430091	35.31210714	0	0	0.034852453	0	0.019828606	7.17E-05	3.59E-05	0.836790144	0.734554529	0.046543211	0.046985995	1655.188477	24.0148201	5.626384735
970	-82.5425412	35.59789184	0	0	0.058481839	0.289256185	0.278712034	0.087776542	0.000143426	0.141728386	0.422826767	0.019259259	0.045429286	681.9654541	8.267698288	3.693065166
971	-81.79386421	36.18554629	0	0.404958665	0.291799635	0	0.051131271	0.001290831	0.00050199	0.931234598	0.738788664	0.029753087	0.118951872	980.6755371	22.22402954	0.198641151
972	-82.69776987	35.3229566	0	0.438016534	0.529778779	0	0.004876474	3.59E-05	0	0.950987637	0.911499381	0.016666666	0.023709834	936.5703125	17.74022102	0.098337643
973	-82.99948642	35.4647431	0	0	0.127111048	0.132231399	0.168991357	0.035641294	0.001900391	0.134567901	0.436624438	0.360740751	0.144098207	853.7440186	5.956340313	5.593827248
974	-82.88154196	35.66997794	0	0.17355372	0.266736001	0	0.025386354	0.000143426	0.000752985	0.480987668	0.693872631	0.056296296	0.047875538	1352.752197	24.62348557	1.388554096
975	-82.60450507	35.66721356	0.016528925	0.082644626	0.13940981	0.214876026	0.110115096	0.015203127	0.00462548	0.323456794	0.464745939	0.109382719	0.142498493	615.8305664	3.462306261	0.302536815
976	-82.53921328	35.82920309	0	0.190082639	0.11180035	0.132231399	0.124421813	0.014235003	0.011330632	0.575679004	0.379589915	0.167160496	0.258468717	738.9371948	10.65165997	2.150981903
977	-83.24855774	35.30622327	0.008264462	0.008264462	0.238194272	0.049586777	0.060095377	0.004768905	0.000430277	0.642222226	0.778951406	0.232962966	0.073677927	733.5327759	16.7665062	3.061577797
978	-83.48154959	35.21639946	0	0.438016534	0.234536916	0.041322313	0.038007818	0.000968124	0.00100398	0.885555565	0.795677125	0.02345679	0.111709736	755.2719116	16.84599876	5.04934454
979	-81.37664039	36.53889988	0	0.388429761	0.131844103	0	0.051489834	0.000358564	0.003442217	0.71679014	0.555088997	0.092222221	0.173750997	854.765564	14.06186771	0.490832716
980	-82.79722614	35.47601157	0	0.30578512	0.363942772	0	0.022123419	0.000286851	0	0.710740745	0.78980583	0.051604938	0.084268808	1291.249268	31.12181282	5.706194878
981	-82.76313451	35.50735723	0.0661157	0.223140493	0.45480296	0.17355372	0.028470006	0.000430277	0.000645416	0.490987659	0.773134708	0.136296302	0.098446064	781.6550903	19.77925682	1.086669922
982	-82.78461756	35.80552054	0	0.429752052	0.37383914	0	0.017031804	0.000107569	0.000752985	0.937654316	0.814835668	0.027160494	0.105398767	818.3129272	24.57801056	4.135046482
983	-81.52365252	36.37369699	0	0.256198347	0.147083074	0	0.082147084	0.005414321	0.003406361	0.561111093	0.460221946	0.236049384	0.273961812	1056.406128	13.36665249	1.822622657
984	-81.64955924	36.43989864	0.0661157	0	0.250636458	0.008264462	0.043171141	0.000322708	0.001254975	0.094444446	0.634487927	0.866666615	0.205437601	890.3912354	5.111877441	2.24377203
985	-83.39086476	35.20721309	0	0.165289253	0.082756646	0.140495867	0.098784469	0.012729033	0.004840618	0.610370398	0.547282338	0.111234568	0.174178183	677.9532471	8.763703346	3.548937321
986	-81.57034261	36.24308427	0.008264462	0.0661157	0.110832229	0.049586777	0.06895192	0.0036215	0.002079673	0.10098765	0.495335877	0.348148167	0.26416108	942.2786255	25.83855629	0.308505833
987	-82.25311563	35.99494708	0.008264462	0.132231399	0.259923279	0	0.041055612	0.002079673	0.001111549	0.827160478	0.732183158	0.092716046	0.119545519	728.3522339	12.0046196	0.482856542
988	-82.72240875	35.66107835	0	0	0.114848144	0.256198347	0.095987663	0.007744989	0.019828606	0.042592593	0.306066394	0.28987655	0.339611173	650.760376	6.580632687	2.654695988
989	-82.95070766	35.81696366	0.016528925	0	0.373659879	0.0661157	0.005378465	3.59E-05	0.000107569	0.617160499	0.855622113	0.147283956	0.053858247	1258.02478	5.817504883	5.768785477
990	-83.2140066	35.00622444	0.024793388	0.280991733	0.466707289	0.008264462	0.024238948	0.000466134	0.000179282	0.793456793	0.900551617	0.16098766	0.060066115	747.4071655	19.33210182	0.84005034
991	-83.00647543	35.56155327	0	0.495867759	0.214457318	0	0.090896055	0.009466098	0.035820574	0.912098765	0.512934029	0.035802469	0.188199639	1010.321716	27.9724884	0.269711673
992	-81.43153839	36.2873649	0	0.396694213	0.208146587	0	0.041091468	0.00050199	0.001649396	0.93691361	0.691123068	0.011111111	0.1548976	1016.871094	13.86737823	4.100721359
993	-83.27999893	35.21253467	0	0.05785124	0.400229484	0	0.015382409	0.000358564	0.000968124	0.50333333	0.861434162	0.264444441	0.057391468	933.1205444	10.56338692	2.384697437
994	-82.65799087	35.47110707	0	0.157024801	0.504643381	0	0.006920291	0	0	0.936790168	0.91538167	0.026419753	0.021886356	899.6522827	19.20749474	2.742675066
995	-81.47066896	36.4672221	0	0.512396693	0.311484814	0	0.029222991	0.000717129	0.000860554	0.90049386	0.755832911	0.00691358	0.096183367	1066.423706	36.83540726	5.699032307
996	-82.7563803	35.54989598	0	0.528925598	0.232457235	0	0.069597334	0.010613504	0.001577683	0.847530901	0.604995608	0.109999999	0.151823476	807.3610229	8.925802231	3.859544277
997	-84.06965247	35.28313219	0	0.446280986	0.406038225	0	0.000394421	0	0	0.849629581	0.892119825	0.017530864	0.019757271	1151.623901	20.75387383	4.731570721
998	-83.0572958	35.31123783	0	0.545454562	0.443364769	0	0.014844562	0.000179282	0.000107569	0.934074104	0.84075135	0.026790123	0.058176059	998.1152954	12.08611488	0.520291746
999	-83.73434139	35.08282363	0	0.404958665	0.2518197	0	0.025709061	0.001326688	0.003334648	0.819876552	0.819909334	0.024691358	0.126517177	623.6098022	11.60138226	5.341211796
1000	-81.1675581	36.52306067	0.016528925	0.504132211	0.112804331	0	0.052673098	0.003944207	0.023701102	0.898395061	0.495355308	0.035061728	0.313325644	903.2150879	24.17450905	5.791126728
1001	-83.62804319	35.35064101	0	0.380165279	0.208218291	0	0.004159346	0.00050199	7.17E-05	0.923827112	0.89813906	0.014814815	0.019052198	785.9744263	14.28940868	0.861509979
1002	-83.02779587	35.43892491	0.074380167	0.190082639	0.315787584	0	0.068557493	0.007709133	0.000466134	0.77320981	0.678274989	0.02148148	0.08521568	1334.174072	23.10620689	2.348461151
1003	-83.94929401	35.24272443	0	0.487603307	0.347269535	0	0.001541827	0	3.59E-05	0.871358037	0.879825652	0.032098766	0.027914837	1058.825317	14.38086891	2.297671318
1004	-83.50710779	35.14638589	0	0.380165279	0.292839468	0	0.039334506	0.002223099	0.0259242	0.96901238	0.791639507	0.019382717	0.091301486	884.7871094	12.76990414	3.363007545
1005	-83.48590972	35.34909032	0.008264462	0.082644626	0.13055326	0	0.024884364	0.000286851	0.000179282	0.923950672	0.853822649	0.046666667	0.042433769	732.8687744	16.3763752	1.110802174
1006	-83.87274358	35.43940316	0	0.388429761	0.273441136	0	0.011223063	0.002796802	0.000107569	0.883456826	0.861970544	0.004814815	0.017828841	663.0168457	30.43831253	5.787011623
1007	-83.80809304	35.35218002	0	0.314049602	0.25447309	0	0.036573559	0.001326688	0.001756965	0.923950672	0.735494912	0.013950617	0.096584216	848.6255493	27.69238663	2.918696642
1008	-83.84629548	35.20127848	0.024793388	0.008264462	0.126178786	0.239669427	0.077593319	0.025995912	0.03255764	0.424197555	0.608118773	0.151111111	0.125885159	532.9603271	11.44178104	2.410832167
1009	-82.96568221	35.75370207	0	0.239669427	0.350173891	0	0.011545771	0	0.00050199	0.898148119	0.868207037	0.030123457	0.047298536	1182.115723	17.13897514	4.585227013
1010	-82.01546022	36.20186952	0	0.016528925	0.160851955	0.099173553	0.043171141	0.000824698	0.002581663	0.61395061	0.629348099	0.123950616	0.164703414	1072.053101	7.697051525	4.012681484
1011	-82.92839424	35.51204991	0	0.074380167	0.156298175	0.0661157	0.11319875	0.014916276	0.001864534	0.77987653	0.465322942	0.079012349	0.242433771	855.8399048	21.47632599	2.683269501
1012	-82.46661781	35.98681441	0.008264462	0.388429761	0.224927396	0	0.024274804	0.000179282	0.000430277	0.620000005	0.719595432	0.106419757	0.087374359	1131.441772	19.72884369	6.088035107
1013	-81.66491168	36.43822832	0	0.289256185	0.27616623	0	0.03517516	0.000143426	0.000932267	0.687283933	0.675008535	0.223333344	0.178121969	940.2398071	12.5741272	0.031667251
1014	-81.43060758	36.45175336	0	0.024793388	0.183549076	0.05785124	0.053677078	0.00713543	0.003047797	0.361481488	0.585190237	0.44691357	0.226998001	929.8560791	4.614413261	3.784346342
1015	-83.73540623	35.43028709	0	0.314049602	0.171859875	0	0.016529815	0.000179282	0.000430277	0.890740752	0.69398582	0.004938272	0.039805356	656.3395386	13.12573814	1.890102983
1016	-82.84429724	35.26858069	0	0.264462799	0.300441027	0	0.004231059	7.17E-05	0	0.940123439	0.90673399	0.005432099	0.024620185	970.4345093	15.48014641	0.918298364
1017	-82.19587809	35.94252256	0.024793388	0.17355372	0.237943277	0	0.03205565	0.000573703	0.000824698	0.788518548	0.736016929	0.09259259	0.152914137	724.7649536	9.747550964	0.910276651
1018	-83.26286547	35.04619426	0	0.041322313	0.295779705	0	0.014055721	0.000322708	0.000358564	0.920123458	0.900887251	0.1880247	0.051909477	1265.191162	32.83879471	2.029671669
1019	-82.28860321	36.08514948	0	0.380165279	0.37333715	0	0.009250959	7.17E-05	0.000179282	0.93580246	0.855921268	0.023333333	0.041696798	943.9865723	17.86109543	0.731281161
1020	-83.149033	35.14791123	0	0.11570248	0.129405856	0.17355372	0.065581411	0.003800782	0.000573703	0.798518538	0.641766608	0.033703703	0.110992186	1120.368164	3.713592052	5.396854877
1021	-83.55975668	35.24663124	0	0.190082639	0.187959418	0	0	0	0	0.915802479	0.903096795	0.051358022	0.032825373	1393.009155	31.99352264	0.668102503
1022	-82.40962945	35.92668763	0	0.338842988	0.214278027	0	0.0409839	0.004159346	0.010470077	0.679259241	0.576246262	0.161358029	0.231409684	923.0543213	14.71456909	4.126629829
1023	-83.6796025	35.1338476	0	0.016528925	0.31456846	0	0.008784826	0	0	0.924691379	0.890239954	0.020123458	0.021517871	1119.184204	20.38708878	2.40824604
1024	-83.75274048	35.03068027	0	0.016528925	0.095772527	0.008264462	0.061995771	0.004948188	0.003872494	0.175061718	0.458343416	0.005679013	0.1372412	589.4794922	3.728603363	5.198720932
1025	-82.74461633	35.48416072	0	0	0.273225993	0.157024801	0.053318512	0.001900391	0.003980064	0.393580258	0.635828257	0.246543214	0.168267608	715.6171875	3.420077085	0.082285672
1026	-81.5755446	36.10443301	0	0.272727281	0.290186107	0	0.017533794	0.000179282	0.000250995	0.905308604	0.898899615	0.020123458	0.024070924	644.335144	12.31772137	3.818652153
1027	-83.06287661	35.12434352	0.008264462	0.46280992	0.155258343	0.008264462	0.05496791	0.00702786	0.000215139	0.81530863	0.738542259	0.05259259	0.080889553	1040.104858	16.82021523	0.779620886
1028	-81.83667133	36.29603115	0	0.041322313	0.161963493	0	0.032378357	0.001039836	0.004410341	0.792962968	0.631408334	0.095061734	0.243364468	895.317749	18.24036026	3.729367971
1029	-83.20411789	35.24700993	0	0.190082639	0.37649253	0	0.010039801	0.000179282	0.000179282	0.898888826	0.89256233	0.02419753	0.038903326	1049.797852	14.90192127	0.576915324
1030	-81.5924883	36.62615902	0	0.157024801	0.125425801	0	0.031051669	0.001039836	0.001219119	0.537530839	0.63680613	0.031728394	0.143646032	1314.149292	18.39153671	2.025214434
1031	-83.75697567	35.48415474	0	0.446280986	0.429524183	0	0	0	0	0.930740714	0.880643606	0.008765432	0.01033566	711.9116821	19.05131912	4.178887367
1032	-82.43165803	35.78359209	0	0.438016534	0.344831288	0.041322313	0.026139338	0.003047797	0.002079673	0.783703685	0.675793171	0.022098765	0.177028522	770.074707	25.53733253	5.832659245
1033	-83.83774376	35.14146633	0	0.148760334	0.323496729	0	0.002868515	0.000143426	0.000143426	0.905185163	0.920928895	0.02	0.02126543	1122.818481	13.1069603	5.67378521
1034	-81.74274365	36.58544492	0	0.289256185	0.209293991	0	0.021513859	0.000430277	0.001434257	0.900370419	0.829831719	0.013333334	0.105350226	856.4237671	16.26599121	2.269421577
1035	-81.80066507	36.34752664	0	0.495867759	0.221126616	0	0.019183191	0.000143426	0.002079673	0.928148091	0.727083027	0.050493825	0.124804661	1117.574951	10.68585777	2.350663185
1036	-82.78479536	35.34822563	0	0.11570248	0.309046566	0.049586777	0.021334575	0.000143426	0	0.762716055	0.859869182	0.025432099	0.03161912	1008.953491	13.21471596	2.092093468
1037	-83.04992728	35.74512931	0.008264462	0.206611574	0.323711872	0	0.015203127	7.17E-05	0	0.952839494	0.901640415	0.017530864	0.023431504	820.7542114	19.47174072	4.70344162
1038	-82.25353068	35.72315801	0	0.049586777	0.30678761	0	0.015274839	0	0	0.802222192	0.839304686	0.042716049	0.026828332	1243.196045	36.95066452	2.661015511
1039	-82.12384934	36.07028875	0	0.53719008	0.292839468	0	0.021262864	0.000752985	0.000322708	0.859753132	0.754129648	0.013950617	0.110605672	1168.938843	29.93632507	4.055679798
1040	-82.42905319	35.70018546	0	0.661157012	0.379432738	0	0.006382445	3.59E-05	0	0.915432155	0.883638144	0.019135803	0.027464516	1069.14624	29.44355392	5.7245574
1041	-83.78207829	35.35947546	0	0.157024801	0.309010714	0	0.010398365	7.17E-05	0.000358564	0.76333338	0.858656943	0.127901226	0.041803598	722.5394897	22.72954559	2.229013681
1042	-82.93640377	35.58679924	0	0	0.079565421	0.082644626	0.086449854	0.004697192	0.012585607	0.184567913	0.397762269	0.60506171	0.347195446	824.0563965	15.52076817	4.032628536
1043	-81.95558684	36.1980432	0	0.041322313	0.157302156	0	0.028183155	0.000430277	0.000215139	0.787160516	0.737416029	0.023580246	0.085165747	1008.412292	6.610813618	3.182352781
1044	-81.5446919	36.60059666	0	0.264462799	0.206031054	0.05785124	0.032772779	0.000250995	0.001685252	0.788518548	0.675622582	0.033950616	0.152687132	1016.149841	26.19728661	0.221420854
1045	-81.69147781	36.38508243	0.016528925	0.03305785	0.283516794	0	0.034852453	0.000573703	0.001147406	0.188765436	0.596364617	0.491975337	0.258134454	980.1287231	8.239401817	2.605263472
1046	-83.89105921	35.02698044	0	0.23140496	0.225931376	0.107438013	0.03083653	0.000968124	0.004231059	0.63049382	0.752923906	0.085925922	0.131443888	636.2076416	12.17471695	1.407817841
1047	-82.52045248	35.86603534	0	0	0.250026882	0.239669427	0.056222882	0.001900391	0.002079673	0.091975309	0.654751539	0.299012333	0.172470301	723.7388916	1.534337878	4.467773914
1048	-81.64630799	36.16668308	0	0	0.185341895	0.107438013	0.113987595	0.009179247	0.000573703	0.497530848	0.594022393	0.073086418	0.1317361	1021.551941	27.98956108	3.62521863
1049	-82.98387889	35.71081051	0	0.611570239	0.395388871	0	0.011402345	3.59E-05	0.000573703	0.901728392	0.850053608	0.058271602	0.064991444	1028.451294	9.518795967	5.90050602
1050	-82.59185721	35.54992753	0	0.190082639	0.144178703	0	0.122664846	0.043063574	0.043135285	0.887654364	0.460004151	0.01802469	0.134251699	652.3781738	6.896024227	0.944356084
1051	-82.89917547	35.32235915	0	0	0.056904156	0	0.019183191	3.59E-05	0	0.828641951	0.719656467	0.042592593	0.054018214	1698.749146	26.66612625	4.387497902
1052	-83.6360065	35.32850219	0	0.264462799	0.231022984	0	0.009071677	0.001219119	0	0.928765416	0.888140917	0.041851848	0.025914283	803.3922119	33.86619568	0.948992133
1053	-81.61613009	36.44317513	0	0.140495867	0.26257664	0.11570248	0.043099429	0.000717129	0.001075693	0.61172843	0.655111134	0.166296288	0.195642889	879.835144	22.97546768	2.854105949
1054	-83.51089065	35.34012523	0	0.016528925	0.10165298	0	0.024059664	0.000286851	0.000430277	0.889135838	0.82867074	0.021728395	0.044561006	633.6467896	15.09018993	0.625078082
1055	-82.50801868	35.50189396	0	0.553718984	0.240309805	0.03305785	0.136111006	0.047258776	0.001183262	0.845802486	0.626782119	0.044814814	0.054988671	864.8612671	18.66117477	1.158470392
1056	-83.79706373	35.39373531	0	0.140495867	0.265983015	0	0.003908351	0.000179282	0.000107569	0.852098763	0.873125017	0.007777778	0.023200333	927.4263306	27.03347588	5.154180527
1057	-83.37365842	35.2361914	0	0.024793388	0.097744629	0.0661157	0.087023556	0.004768905	0.003980064	0.66370368	0.617723405	0.143580243	0.167741448	682.1268311	10.98003387	0.724237859
1058	-83.4788293	35.57570598	0	0.090909094	0.100039445	0	0.000968124	0.001541827	0	0.914321005	0.898394763	0.033086419	0.046888437	1672.043945	26.8797245	1.434666395
1059	-81.80050377	36.16304587	0	0.280991733	0.305568516	0	0.072071426	0.005055757	0.000394421	0.873580217	0.719830334	0.019259259	0.079518236	1139.712036	19.59140015	5.673316002
1060	-82.43722719	35.70924805	0.008264462	0.198347107	0.409695566	0	0.003800782	7.17E-05	0.000179282	0.884197533	0.874486089	0.023703704	0.036973506	971.208313	12.52683926	3.739878178
1061	-82.17803057	36.03980506	0	0.561983466	0.38674745	0	0.035426155	0.000573703	0.000286851	0.938888848	0.753840685	0.047160491	0.141446203	1064.29895	21.60687256	1.494354725
1062	-83.01077311	35.34370222	0	0.495867759	0.342895061	0	0.000932267	0	0	0.784814835	0.824487448	0.026296295	0.026258264	1512.008301	29.64570999	5.704283714
1063	-83.09497512	35.30889783	0	0.446280986	0.412707508	0.008264462	0.021944135	0.000286851	0.001685252	0.869382679	0.80595541	0.057654317	0.0860442	838.5640259	13.11560154	2.970305681
1064	-83.28936721	35.13023725	0	0.661157012	0.382265419	0	0.038151242	0.00200796	0.003406361	0.978765428	0.846789479	0.015555556	0.053090759	801.7494507	19.06889343	1.077444315
1065	-83.02965352	35.70774073	0	0.090909094	0.29172793	0.12396694	0.017856503	7.17E-05	0.000143426	0.685925901	0.870600581	0.017530864	0.028916271	658.7330322	23.80465698	4.496839523
1066	-83.66360655	35.29491313	0	0.264462799	0.266915262	0	0.013697157	0.000215139	0.000215139	0.916296303	0.868445575	0.019012347	0.036818162	690.722229	26.99456024	2.534250021
1067	-81.35013116	36.55190202	0	0.03305785	0.079923987	0	0.092043459	0.000537846	0.001613539	0.659753084	0.566872716	0.059135806	0.151652873	797.7520752	8.002939224	1.945049644
1068	-83.09432769	35.22955479	0	0.669421494	0.461041987	0	0.01466528	0.000609559	3.59E-05	0.934074104	0.854112983	0.037160493	0.05407	1072.076904	23.91228104	0.524956405
1069	-81.7910114	36.21500144	0.008264462	0.181818187	0.243393451	0	0.047473915	0.00200796	0.001864534	0.903950632	0.683085203	0.034320988	0.162530407	895.8457642	21.01229095	2.309928894
1070	-81.74848714	36.49621198	0	0.628099203	0.271755904	0	0.005306752	0.000143426	0.000143426	0.916296303	0.847399294	0.008395062	0.036077488	1060.976074	25.0970211	0.241116434
1071	-83.4332843	35.18580994	0	0.041322313	0.226038933	0	0.04170103	0.004553767	0.00100398	0.918765426	0.804924846	0.032716051	0.070215911	815.0099487	8.544133186	3.507411718
1072	-82.58872422	36.02101292	0	0.214876026	0.310158134	0	0.021370433	0.000286851	0.000896411	0.943456829	0.817866266	0.047901236	0.096412688	934.0569458	14.99887371	3.132124424
1073	-81.17231725	36.39569013	0	0.256198347	0.300692022	0	0.003119509	0	0	0.921111166	0.923148096	0.023333333	0.022536408	586.6113281	8.735091209	2.62372756
1074	-83.54783864	35.10205176	0	0	0.172469437	0.024793388	0.012406325	0.000358564	0.001721109	0.692222238	0.864921212	0.164814815	0.045258678	1044.187988	9.851827621	2.996516943
1075	-82.28383857	36.01069571	0	0.049586777	0.13940981	0	0.036537703	0.001577683	0.001577683	0.468395084	0.666759431	0.358888894	0.193891063	741.6997681	5.885117054	0.430823147
1076	-81.57355919	36.1608278	0	0.438016534	0.293592453	0	0.029975977	0.00150597	0.000179282	0.908641994	0.781459093	0.023950618	0.052177634	979.8650513	25.60344505	0.102154151
1077	-83.12446738	34.98772494	0	0.471074373	0.489045858	0	0.001147406	0	0	0.958518505	0.953227162	0.014938271	0.017093716	834.1619873	27.52252579	1.731105328
1078	-82.8806865	35.66907106	0	0.12396694	0.265158296	0	0.025063645	0.000143426	0.000932267	0.455308646	0.688917696	0.026913581	0.049550604	1345.261353	3.935031414	0.657896578
1079	-83.0700485	35.47334023	0	0.024793388	0.241672337	0	0.040195059	0.002043816	0.000179282	0.830493867	0.758946776	0.022469137	0.080830365	1439.363403	10.10610771	1.295742273
1080	-83.47214218	35.25730817	0	0.008264462	0.159274265	0.099173553	0.026497902	0.000358564	0.000968124	0.73777777	0.828759968	0.039629627	0.0828152	612.2228394	2.646128893	4.423229218
1081	-83.61872456	35.13553387	0	0.099173553	0.245006993	0	0.010470077	3.59E-05	0	0.9203704	0.890402675	0.018271605	0.025378428	1034.174438	17.03100967	3.147834301
1082	-81.49896087	36.24386249	0	0.413223147	0.156585038	0	0.049912151	0.005844598	0.002796802	0.918024659	0.604819	0.039999999	0.162492022	1038.495117	6.743211269	0.41094017
1083	-83.59475478	35.25412586	0	0.190082639	0.142923728	0	0.012872458	7.17E-05	0.001972104	0.838271618	0.852052748	0.043333337	0.058020711	1061.568359	25.39058113	0.180405676
1084	-81.63484655	36.11272757	0	0.586776853	0.330990702	0	0.044210978	0.001111549	0.000179282	0.944320977	0.818518221	0.012345679	0.040727723	846.4831543	22.23145103	0.528649986
1085	-83.10845479	35.17185709	0	0.107438013	0.148696616	0	0.045752805	0.002653376	0.000358564	0.733086407	0.702414334	0.061851848	0.117133014	1162.807129	12.49160385	4.503004551
1086	-82.56185283	35.9681746	0	0.388429761	0.326221794	0.016528925	0.030119402	0.004266915	0.000717129	0.801358044	0.773835599	0.048888888	0.077108048	1030.376831	22.6938839	0.640120327
1087	-82.03717938	36.11804822	0	0.165289253	0.164186597	0	0.007924271	0.000143426	7.17E-05	0.532839537	0.566577733	0.034691356	0.107759953	1474.475342	22.04945946	3.588622808
1088	-82.42335209	36.03490446	0.024793388	0.132231399	0.264441192	0.03305785	0.011976048	3.59E-05	0	0.775925875	0.796652675	0.020246914	0.03164085	1030.637573	19.90478325	3.114017725
1089	-83.15564019	35.30365585	0	0.23140496	0.216680408	0	0.08150167	0.011617484	0.001792822	0.862222195	0.709983349	0.084197529	0.097865827	796.4074707	16.55764198	1.457295418
1090	-82.5975509	35.92568277	0	0.413223147	0.306070507	0	0.032270789	0.000250995	0.000322708	0.841481447	0.807104826	0.031604938	0.091156781	855.1471558	24.43474388	5.367940903
1091	-81.58144577	36.32003197	0	0.23140496	0.248915344	0	0.054107353	0.000645416	0.000896411	0.375802457	0.577792764	0.399876565	0.198037356	981.5320435	5.500972271	5.042617321
1092	-82.23257151	35.88832029	0	0.413223147	0.338628143	0	0.026641328	0.00200796	0.000968124	0.923703671	0.773018658	0.013580247	0.113818027	973.0370483	33.26964569	4.975801468
1093	-83.39900542	35.33032591	0	0.082644626	0.190003231	0	0.009681236	0.000250995	0	0.88160491	0.869315267	0.042222224	0.041688014	1283.021118	14.19557285	5.616272449
1094	-82.26648165	36.10397169	0	0.330578506	0.313385218	0	0.006920291	7.17E-05	0.00050199	0.869259238	0.795733929	0.028765433	0.046210181	1039.825195	18.62962151	2.353802681
1095	-83.17252577	34.9903098	0	0.520661175	0.457814902	0	0.013912295	7.17E-05	0.000179282	0.941234589	0.915948927	0.019753087	0.043315917	810.0509033	14.25432301	5.413638592
1096	-83.16746788	34.96864711	0	0.074380167	0.405500382	0.082644626	0.011940191	3.59E-05	0.000143426	0.90814811	0.932958066	0.02074074	0.033712611	830.993103	8.970046997	1.039528728
1097	-83.79911558	35.3223286	0	0	0.132166803	0.272727281	0.0775216	0.025709061	0.003657356	0.214320987	0.613739908	0.215061724	0.150598273	614.8193359	7.717813015	4.714109898
1098	-83.00164414	35.35189028	0	0.082644626	0.259528846	0	0.007744989	0	0	0.620864153	0.800595462	0.039753087	0.03021314	1595.157593	33.6432724	2.171607494
1099	-81.3903594	36.47229083	0	0.016528925	0.153967515	0.107438013	0.050449997	0.000717129	0.004302772	0.322592586	0.554361701	0.441604912	0.271480888	899.6881714	15.66433239	4.215611935
1100	-81.73358564	36.61007895	0	0.338842988	0.193517163	0	0.018466061	0.000537846	0.000896411	0.962839484	0.857035875	0.02345679	0.096473716	867.2299194	27.24427795	0.139510348
1101	-83.78696309	35.2453842	0	0.438016534	0.372691751	0	0.000609559	0	0	0.919876575	0.912960351	0.012469135	0.019850664	1060.552002	20.49366379	1.675449491
1102	-83.62753958	35.32896141	0	0.17355372	0.231453255	0.099173553	0.011868479	0.000250995	3.59E-05	0.840123415	0.891733766	0.008765432	0.025942486	615.0734253	52.1415863	5.247931004
1103	-83.54218742	35.36021413	0.016528925	0.008264462	0.132023379	0	0.035928145	0.002043816	0.000430277	0.800740719	0.773640513	0.046913579	0.04399325	661.2296143	21.50809288	1.024365783
1104	-83.58808769	35.5872738	0	0.46280992	0.310158134	0	0	0	0	0.85617286	0.866451025	0.050000001	0.042141572	1237.027832	21.9927845	1.474407554
1105	-83.31877102	35.32411393	0	0.157024801	0.238481119	0	0.009573667	0.000250995	0.000107569	0.896049321	0.868404925	0.075061724	0.05254288	1053.459229	27.2334919	2.270232201
1106	-81.82590603	36.38899954	0	0	0.103015527	0.157024801	0.036501847	0.001541827	0.02492022	0.114691362	0.546158433	0.395061731	0.282993197	775.987915	1.859426379	3.708645105
1107	-82.07917306	36.16847983	0	0.03305785	0.269138366	0.024793388	0.037218977	0.000717129	0.001541827	0.794321001	0.761231661	0.060987655	0.1177826	885.4974365	5.738111496	4.413771629
1108	-82.93179564	35.56464429	0	0.03305785	0.098820321	0.049586777	0.093370147	0.004338628	0.005163326	0.324567914	0.510339797	0.545432091	0.234414443	868.7805786	5.481158257	2.165513039
1109	-82.40288005	35.71043318	0	0.479338855	0.345333278	0	0.006490014	0	0	0.910493851	0.884762585	0.026296295	0.030067502	1251.355835	7.334051132	5.198232174
1110	-83.11388103	35.22304995	0	0.090909094	0.418910682	0	0.019434186	0.000143426	0	0.870246887	0.867654026	0.047283951	0.04619585	1086.22644	30.91476822	3.441298723
1111	-81.52345515	36.26528205	0	0.17355372	0.145899817	0.157024801	0.059736814	0.001828678	0.002187242	0.6083951	0.568916261	0.132839501	0.210980162	962.4812012	15.24222469	5.830756187
1112	-82.61490426	35.55688393	0	0	0.072178997	0.239669427	0.17293556	0.07565707	0.007924271	0.35617283	0.399920911	0.024320988	0.091104537	620.9009399	12.17875957	6.00180912
1113	-82.23438224	36.03987532	0	0.03305785	0.229660437	0.0661157	0.044139266	0.00050199	0.00050199	0.62493825	0.673241019	0.206666663	0.215410784	760.7280273	21.4822197	3.948174
1114	-81.51499591	36.24907393	0	0.049586777	0.145577103	0	0.05855355	0.006920291	0.003406361	0.524074078	0.540348113	0.250987649	0.214786172	953.1008301	8.321325302	2.055779219
1115	-83.71420113	35.3015749	0	0.05785124	0.233963206	0	0.001972104	3.59E-05	3.59E-05	0.885555565	0.890436471	0.018888889	0.023733877	1177.026367	29.87688065	2.984768629
1116	-82.9546846	35.88204611	0	0.12396694	0.297213942	0	0.015059701	0.000107569	0.000466134	0.930987597	0.85640204	0.020987654	0.062142495	624.4039307	27.15241814	4.478164673
1117	-83.36154466	35.13129476	0.090909094	0	0.226935357	0.181818187	0.066441968	0.004123489	0.022661265	0.448271602	0.62080121	0.072839506	0.158146933	659.9020386	4.572737217	5.454977512
1118	-82.50408195	35.97458624	0	0.041322313	0.172254294	0.206611574	0.06841407	0.001470114	0.000358564	0.651604891	0.703877211	0.012345679	0.052417587	1486.773438	10.79103184	4.478731632
1119	-82.52647302	35.86645171	0	0.371900827	0.250779867	0.016528925	0.057155151	0.001936247	0.00150597	0.904320955	0.675686777	0.034444444	0.154254928	781.741394	21.22767067	3.298076868
1120	-81.72525496	36.39591574	0	0.380165279	0.278066635	0.0661157	0.034386318	0.000322708	0.002187242	0.570370376	0.599321723	0.079135805	0.236334547	1212.181763	12.02630234	1.703807116
1121	-82.01562424	36.16262429	0	0.272727281	0.185270175	0	0.046075515	0.000752985	0.000932267	0.85617286	0.637554646	0.029506173	0.128758147	1065.06897	17.56277466	5.208405018
1122	-81.26640304	36.53208416	0	0	0.049230881	0	0.034350462	0.000788841	0.03072896	0.671728373	0.436294794	0.03185185	0.304460675	867.0665283	9.620882034	5.992667675
1123	-83.10796256	35.16287396	0	0.05785124	0.094625123	0.008264462	0.047438059	0.003227079	0.000107569	0.805185139	0.698040605	0.122345679	0.091512315	1183.683594	10.20124722	0.582520604
1124	-83.10102783	35.43562798	0	0.355371892	0.221449316	0.008264462	0.073541537	0.001183262	7.17E-05	0.775185168	0.736362755	0.038024694	0.059842806	996.0222168	20.86493683	5.076937675
1125	-82.42338188	36.01027864	0.008264462	0.181818187	0.344580293	0	0.01627882	0.000143426	0.000107569	0.651851892	0.794756114	0.118888892	0.060588099	917.5636597	21.17858315	4.137066364
1126	-83.70065794	35.25663422	0	0.181818187	0.294847429	0.12396694	0.022589551	0.000143426	3.59E-05	0.89938271	0.882074535	0.152716041	0.028794212	858.5178223	28.60680199	2.517502308
1127	-82.53033635	35.98326192	0	0.165289253	0.292839468	0	0.029904263	0.004123489	0.000752985	0.879012346	0.747454405	0.013456791	0.072467983	1080.291016	14.11555004	3.925460577
1128	-81.62434581	36.47153029	0	0.446280986	0.277457058	0	0.028039729	0.000107569	0.000752985	0.918271661	0.676943004	0.033086419	0.198458076	955.7797241	9.793865204	0.179448038
1129	-82.7468351	35.76448654	0.049586777	0.008264462	0.245903403	0	0.028792715	0.000573703	0.001290831	0.284567922	0.635397375	0.543580234	0.190498874	641.49646	18.81913567	1.67934382
1130	-83.20277986	35.01933517	0	0.528925598	0.415611893	0.024793388	0.035426155	0.001290831	0.000322708	0.921604931	0.877629519	0.033703703	0.063597947	844.4733276	4.593408585	1.994591475
1131	-83.76171793	35.11867335	0	0.090909094	0.276668221	0	7.17E-05	0	0	0.845061719	0.910195112	0.031481482	0.027329974	1279.922729	24.46711159	3.057428598
1132	-83.04409985	35.28813528	0	0.206611574	0.355659932	0	0.011115493	0.000143426	3.59E-05	0.880864203	0.846002102	0.02148148	0.048493229	1490.96582	19.9603138	4.373880386
1133	-83.58482967	35.51665321	0	0.570247948	0.338269562	0	0	0	0	0.894814849	0.891982019	0.01691358	0.023040362	1066.964722	16.61210251	6.264342308
1134	-82.64023697	35.86070281	0	0.413223147	0.350711763	0	0.031230951	0.000609559	0.006741009	0.792962968	0.715833366	0.158765435	0.126159325	893.277771	22.17532158	1.149128079
1135	-83.14752969	35.21051474	0	0.314049602	0.34056437	0.11570248	0.03445803	0.000430277	7.17E-05	0.830370426	0.82374084	0.035061728	0.041325998	899.1253052	32.86368179	3.731856346
1136	-82.35456977	35.93875041	0	0.371900827	0.211337805	0	0.03757754	0.001541827	0.003119509	0.886419773	0.614000678	0.034938272	0.241287634	935.6046753	20.67075157	2.953596592
1137	-83.67177317	35.12220831	0	0.471074373	0.307182044	0	0.006059737	0	0	0.912469089	0.899908423	0.018148148	0.022964539	1207.103394	34.04098511	5.447917938
1138	-82.75793115	35.71080607	0.008264462	0.12396694	0.170640752	0	0.044712968	0.001039836	0.003872494	0.5619753	0.556194901	0.134444445	0.230803087	671.6639404	13.34468555	5.329348564
1139	-83.1345512	35.04106317	0	0.644628108	0.398795217	0	0.009466098	0	3.59E-05	0.779012382	0.873435676	0.025925925	0.04488742	922.3392944	8.929484367	5.315037251
1140	-82.91919099	35.7255623	0	0.512396693	0.316684008	0	0.026892323	0.000143426	0.001290831	0.898641944	0.760692596	0.016666666	0.102627032	1053.662964	28.83294106	4.56179285
1141	-84.06324198	35.26626878	0	0.338842988	0.359819293	0	0.001147406	0	0	0.870987654	0.879489124	0.009012345	0.02178834	1108.970703	13.95781136	2.399488688
1142	-82.86135925	35.64040319	0	0.380165279	0.234393492	0	0.032342501	0.000394421	0.000932267	0.786049366	0.617827475	0.046049386	0.125497252	1086.223633	20.19205284	1.200493932
1143	-81.2967754	36.49951936	0	0.082644626	0.08390405	0	0.050378285	0.000681272	0.019900318	0.670740724	0.53622961	0.134567901	0.211788803	825.3800049	25.24907875	1.381332397
1144	-83.55053524	35.04446708	0	0.008264462	0.181433544	0	0.00150597	0	0	0.890123427	0.876924515	0.035432097	0.042801794	1369.54248	16.45220757	6.030976295
1145	-81.63382108	36.33152794	0	0.46280992	0.230449274	0	0.0223027	0.000430277	0.001577683	0.372222215	0.561879396	0.014691358	0.106520414	1217.441895	9.03488636	1.882793546
1146	-82.37415743	35.84166401	0	0.157024801	0.410054147	0	0.008175266	0.000394421	0.000107569	0.919135809	0.812485099	0.013333334	0.055009481	1373.377197	19.81782722	4.483154774
1147	-82.01809441	36.09088306	0	0.082644626	0.257341594	0	0.03273692	0.000430277	0.000143426	0.16814816	0.584603548	0.055679012	0.099707805	1344.644775	20.24635124	3.148221493
1148	-82.58116227	35.90163351	0.090909094	0.016528925	0.340779513	0.0661157	0.030083546	0.000609559	0.000250995	0.400987655	0.786544442	0.303580254	0.08163207	869.5738525	8.306815147	1.990640759
1149	-82.39164874	35.66392396	0	0.669421494	0.457886636	0	0.003836638	0	0	0.876172841	0.915310442	0.010987653	0.025756624	1165.271362	28.034132	0.16601254
1150	-83.48383376	35.50865391	0	0.280991733	0.216608703	0	0	0	0	0.915679038	0.882064342	0.03382716	0.033755604	919.5585327	23.84449959	2.834420919
1151	-81.8141017	36.08747184	0	0.280991733	0.25694719	0.132231399	0.038222954	3.59E-05	0.000143426	0.539382696	0.770539999	0.03074074	0.047761802	1246.773804	14.36694431	3.478796244
1152	-81.34459187	36.45283817	0	0.504132211	0.159274265	0	0.044533689	0.000537846	0.010756929	0.897037029	0.563695967	0.027037036	0.208126128	849.3068848	25.23715401	5.973082542
1153	-83.62470746	35.26999841	0.024793388	0.05785124	0.129979566	0.016528925	0.032270789	0.000358564	0.001111549	0.79530859	0.831893742	0.192345679	0.065778352	974.1365967	9.613757133	2.118311644
1154	-83.88982082	35.12551257	0	0.049586777	0.241744056	0	0.008211123	0	0.000215139	0.955802441	0.910795689	0.024691358	0.028547782	782.4655762	22.72127914	1.934011221
1155	-84.00228529	35.01466546	0.03305785	0	0.216716275	0.05785124	0.035892289	0.001828678	0.007493994	0.171728402	0.750601053	0.417654306	0.130577475	520.4824219	3.156556368	1.233998775
1156	-81.51223989	36.3920868	0.041322313	0.082644626	0.186381727	0.181818187	0.099071316	0.016888378	0.001183262	0.294074088	0.522442102	0.472098768	0.21604605	1002.32373	21.37636757	1.179778099
1157	-83.57901787	34.98448664	0	0.165289253	0.327763647	0	0.001721109	0.000107569	3.59E-05	0.927530885	0.934208691	0.028765433	0.029804893	1102.824585	26.76408386	2.263586998
1158	-83.31906677	35.15510023	0	0.214876026	0.262289792	0.016528925	0.082541503	0.006274875	0.004446197	0.826666653	0.717068791	0.082592592	0.102493875	652.1269531	26.25966454	1.12026155
1159	-83.32345068	35.22346672	0	0.396694213	0.222345725	0	0.052673098	0.004338628	0.001362544	0.874320984	0.688575506	0.138641983	0.16756992	746.8046265	17.46241951	2.360221148
1160	-82.38357572	35.95833619	0	0.338842988	0.228333756	0	0.027609453	0.000968124	0.000394421	0.937160492	0.717812657	0.063333333	0.126396045	801.901001	15.84935665	1.074809551
1161	-83.2533023	35.20773839	0	0.628099203	0.41507405	0	0.009896375	0.000286851	0.000860554	0.896790147	0.867809474	0.020493828	0.050751306	913.4740601	26.54611778	5.56692028
1162	-81.3603955	36.55018317	0	0.198347107	0.098641038	0	0.071928002	0.000394421	0.001362544	0.764074087	0.563167036	0.023209877	0.161947384	866.277832	10.95229816	0.239798591
1163	-81.78713993	36.56258155	0	0.024793388	0.141991466	0.107438013	0.027573595	0.001254975	0.003191222	0.570370376	0.763706565	0.251851857	0.181741178	821.1323242	4.174370766	2.876429081
1164	-82.7966009	35.42154564	0	0.454545468	0.30148086	0	0.038617376	0.000322708	0.000573703	0.866543174	0.726079762	0.016790124	0.100442	1069.197021	15.37857342	5.502037048
1165	-83.44592445	35.53029758	0.206611574	0.198347107	0.200114742	0	0	0	0	0.963703692	0.896495461	0.030864198	0.047577329	1211.740723	21.19431305	5.79731226
1166	-82.40584345	35.65635858	0	0.619834721	0.476209253	0	0.004338628	7.17E-05	0.000179282	0.926790178	0.910718441	0.027654322	0.02606963	885.2295532	20.4677639	1.449006319
1167	-82.6068134	35.58167672	0	0	0.015346552	0.247933879	0.250134468	0.075836353	0.000896411	0.186790124	0.323081046	0.021358024	0.068397522	674.505188	6.477030754	2.118115425
1168	-83.38361871	35.28945974	0	0.024793388	0.113127038	0	0.045932088	0.001219119	0.002796802	0.904320955	0.765679836	0.028271606	0.116116792	741.5997314	20.96144485	3.09340477
1169	-83.00912779	35.65030115	0	0.34710744	0.2561225	0	0.057585429	0.000932267	0.003047797	0.927901208	0.746065915	0.030987654	0.080689356	891.8551636	16.46414375	5.441821575
1170	-82.82031957	35.41284449	0	0.53719008	0.347054392	0	0.03255764	0.000322708	0.000645416	0.931851864	0.74053216	0.035679013	0.085565217	1159.819458	18.07034683	0.788691819
1171	-81.87010937	36.16567728	0	0.12396694	0.096597224	0.082644626	0.104664922	0.014808706	0.001254975	0.576296329	0.486202776	0.190617278	0.18728143	1174.018555	21.63949013	2.505342007
1172	-82.33601408	35.67832937	0	0.289256185	0.464161485	0	0.002725089	0.000394421	7.17E-05	0.636666656	0.82159555	0.058395062	0.028131213	802.7601318	6.822189331	2.94346261
1173	-82.9542873	35.2557119	0.024793388	0.23140496	0.255405366	0	0.010685217	0	0.000215139	0.740740716	0.813141167	0.037530862	0.066596702	1337.607666	13.89577866	1.817844272
1174	-83.44401089	35.08608204	0	0.206611574	0.358385026	0	0.010505934	0.000286851	0.000322708	0.957901239	0.911904812	0.030864198	0.045147721	888.0975952	13.16708755	2.945680857
1175	-84.06289241	35.01384466	0	0.107438013	0.112589195	0.090909094	0.077234752	0.00150597	0.000322708	0.682222188	0.750788748	0.206172854	0.084815763	568.2536621	6.788814068	2.126971006
1176	-82.94545287	35.399226	0	0.586776853	0.488615572	0	0.012119474	0.000107569	0	0.863580227	0.819166899	0.023950618	0.025463961	1019.722473	16.81328773	2.046202183
1177	-82.87759669	35.75502689	0	0.264462799	0.460181445	0.0661157	0.019864462	0.00050199	0.006418301	0.657777786	0.73708725	0.067777775	0.112861432	751.3717041	16.56650543	0.207655519
1178	-82.72464643	35.32302565	0	0.479338855	0.528129399	0	0.000788841	0	0	0.899876535	0.900016606	0.018395061	0.027313329	1106.591431	21.68712997	4.019232273
1179	-82.34052949	35.66829361	0	0	0.368102133	0	0.012549751	0.000573703	0.000107569	0	0.806484818	0.000987654	0.042926162	802	0	1.570796371
1180	-82.79347835	35.83221387	0.024793388	0.140495867	0.373480588	0.107438013	0.01427086	0.000107569	0.000394421	0.491604924	0.845718205	0.332592577	0.063758381	640.6503296	10.43174171	5.573091507
1181	-83.00537092	35.42643579	0	0.247933879	0.428412646	0	0.031840511	0.004410341	0.000250995	0.879506171	0.767007768	0.042098764	0.052880391	1058.861328	30.44950867	3.372128248
1182	-82.29955936	35.76019731	0	0.049586777	0.315106302	0	0.001326688	3.59E-05	0	0.803703666	0.891516507	0.024814816	0.038112719	1333.26709	29.02659607	3.041439056
1183	-82.43046264	36.00676046	0	0.280991733	0.315572441	0.082644626	0.01627882	0.000107569	0.000107569	0.737654328	0.793833315	0.08407408	0.063956723	929.7993774	26.38331604	2.85745883
1184	-82.740844	35.484547	0	0	0.267668247	0.140495867	0.054860339	0.002151386	0.004051777	0.319999993	0.631871581	0.281975299	0.16634056	712.263916	6.511045933	1.166160226
1185	-82.4434836	35.99850975	0	0.471074373	0.284556627	0	0.020223027	0.000107569	0.000250995	0.901111126	0.754114866	0.011604939	0.084990524	1154.324097	26.71304321	0.782169223
1186	-82.04815491	36.0351238	0	0.595041335	0.356843203	0	0.014091577	0.000250995	0.000752985	0.926049352	0.832709789	0.030617286	0.042132322	1153.107544	17.04693794	1.099895
1187	-83.07348453	35.47885791	0	0.438016534	0.264584601	0	0.026175195	0.001039836	0.000143426	0.844814837	0.800336599	0.038024694	0.060941793	1424.810669	24.53105927	0.731950521
1188	-82.77514734	35.76495841	0	0.520661175	0.283373386	0	0.019900318	0.000286851	0.00100398	0.835432112	0.739508986	0.064691357	0.131375939	972.0740967	24.18386841	2.36935544
1189	-81.76492815	36.07425373	0	0.479338855	0.349958777	0	0.028290724	3.59E-05	0.000143426	0.910370409	0.854616463	0.026296295	0.028899165	742.7020874	14.18676567	0.910470665
1190	-81.64433312	36.43330807	0.016528925	0.297520667	0.245257989	0	0.04532253	0.000466134	0.00150597	0.779629588	0.62062788	0.041111112	0.208031803	928.9936523	13.4088726	0.230866924
1191	-81.11582427	36.51985493	0.05785124	0.090909094	0.072824411	0	0.089497648	0.020438166	0.009752949	0.585925937	0.448289782	0.266913593	0.305737197	916.5473633	12.69901943	1.442205429
1192	-82.37554569	35.73082943	0	0.520661175	0.417691559	0	0.005593603	0	0	0.894691408	0.884597063	0.032592591	0.030581627	1294.869751	20.78196144	0.002031804
1193	-83.79169928	35.23047067	0.016528925	0.495867759	0.44221735	0	0.001147406	0	0.00050199	0.93024689	0.929547369	0.01802469	0.019755421	776.7584229	15.54999638	3.061821938
1194	-83.46644115	35.0860544	0	0.330578506	0.39818567	0	0.009717093	0.000322708	0.000609559	0.816913605	0.895756602	0.044691358	0.049795646	817.2871094	3.707172155	0.036389057
1195	-82.93060401	35.35454986	0	0.586776853	0.441966355	0	0.009107534	0	0	0.822345674	0.842737019	0.035555556	0.035160199	1341.522217	29.11803246	6.060627937
1196	-81.10178687	36.40150772	0	0.570247948	0.359998554	0	0.000466134	7.17E-05	0.000824698	0.925802469	0.932367146	0.015185186	0.025554581	617.8511963	31.57154465	1.133409619
1197	-82.35502184	35.92689194	0	0	0.180286139	0.082644626	0.055505756	0.010505934	0.003908351	0.092222221	0.555005312	0.6083951	0.238228753	790.5758667	4.917304039	1.832675815
1198	-81.43875437	36.48012104	0	0.181818187	0.20140557	0.0661157	0.054573487	0.000645416	0.000609559	0.634691358	0.669257939	0.259506166	0.175834745	818.1463623	16.70368576	2.00362277
1199	-83.14864544	35.19196936	0	0.404958665	0.192656606	0.024793388	0.037398256	0.002258955	0.000179282	0.783950627	0.66791296	0.034691356	0.070920989	1112.842041	29.13129234	0.406386137
1200	-81.6053551	36.48494739	0.008264462	0.181818187	0.300978869	0	0.0259242	0.000143426	0.000681272	0.762962937	0.692626595	0.109506167	0.163128659	1140.324463	9.533211708	3.662056208
1201	-83.70246662	35.45522402	0	0.223140493	0.250385463	0	0	0	0.000179282	0.927901208	0.728727639	0.004197531	0.009698553	638.3703003	17.55560684	2.417738914
1202	-83.8261505	35.12809723	0	0.107438013	0.334146082	0	0.001936247	0	0	0.939876556	0.920343578	0.010123457	0.021442972	1024.108521	24.50333786	2.297385454
1203	-83.58244348	35.38313279	0.016528925	0.148760334	0.187170565	0.016528925	0.03686041	0.001111549	0.000215139	0.827654362	0.73542887	0.044320989	0.033434279	669.0373535	20.99583626	2.250014782
1204	-83.38472442	35.17139191	0	0.008264462	0.031840511	0.157024801	0.179569006	0.062641181	0.003191222	0.533456802	0.412530869	0.060123459	0.137346625	657.8991089	2.973721981	2.351091862
1205	-84.09904661	35.34393308	0	0.520661175	0.421671629	0	0.006561727	0	0	0.901234567	0.907052517	0.019876543	0.031529892	813.6340332	22.31381035	5.336193562
1206	-81.92024453	36.05436842	0.05785124	0.008264462	0.086736709	0	0.099107176	0.007601563	0.001398401	0.136172831	0.550705075	0.260864198	0.184519857	1107.948975	8.087417603	2.391960621
1207	-83.02407347	35.28348472	0	0.446280986	0.316684008	0.024793388	0.01516727	0.000394421	3.59E-05	0.878271639	0.824807405	0.030123457	0.051540986	1227.148804	12.2509985	4.279990673
1208	-83.09619451	35.19675147	0	0.628099203	0.3408871	0.008264462	0.021262864	0.000609559	0.00050199	0.870000005	0.782490134	0.041975308	0.117235661	1234.995239	17.75038719	0.403513134
1209	-83.94122092	35.00351466	0	0.099173553	0.095808387	0	0.050342429	0.000824698	0.00552189	0.620000005	0.693132877	0.273580253	0.178702205	528.5749512	11.61958981	2.942544937
1210	-81.48669635	36.49383641	0	0.256198347	0.17888774	0	0.049481876	0.002402381	0.00150597	0.71234566	0.624209166	0.23506172	0.196677148	957.6984863	5.092921734	3.120183945
1211	-82.82812452	35.23590808	0.03305785	0.190082639	0.368962675	0	0.002796802	0.000250995	0	0.900123417	0.914301157	0.033209875	0.022759721	982.1604004	17.11594009	1.787250638
1212	-83.4544225	35.1469698	0.008264462	0.247933879	0.202875689	0.016528925	0.068270646	0.008605544	0.012621463	0.881728351	0.68909055	0.028271606	0.127725735	718.8180542	11.48425865	4.888659
1213	-81.2071164	36.48406797	0	0	0.12094374	0	0.025171215	0.000537846	0.02420309	0.537654281	0.581158638	0.313950628	0.234342322	909.6248779	6.418181896	3.889168262
1214	-83.84134318	35.1377857	0	0.30578512	0.33278352	0	0.001577683	0	0	0.902345657	0.923418581	0.017283952	0.019412825	1107.197632	19.3882103	5.331148624
1215	-83.78099212	35.18853836	0	0.198347107	0.277564645	0	0.037971959	0.003406361	0.001577683	0.960493863	0.827210248	0.017530864	0.076406211	674.7664795	9.703572273	5.288439751
1216	-83.57565073	35.02577584	0	0	0.216716275	0	0.000573703	0	0	0.910000026	0.906355381	0.067654319	0.040764712	1396.631836	7.327399254	1.095029473
1217	-83.14970877	35.11605867	0	0.34710744	0.202875689	0.0661157	0.062282622	0.005091613	0.000609559	0.661111116	0.70309633	0.032962963	0.115906417	1178.786621	4.03705883	5.815966606
1218	-82.89223661	35.25149123	0	0.355371892	0.350962758	0.107438013	0.012298755	0	0.000286851	0.916666627	0.891363919	0.029012347	0.031411067	961.9013062	34.51109695	0.535981238
1219	-82.95030573	35.63920039	0.090909094	0.024793388	0.231130555	0	0.031195095	0.000573703	0.006490014	0.906666636	0.600960732	0.033580247	0.17416802	1033.013916	26.33533096	1.737393022
1220	-82.48267159	35.86334083	0	0.297520667	0.279285729	0.024793388	0.043816559	0.001111549	0.00200796	0.652098775	0.61899811	0.04160494	0.217476547	749.8189697	19.58408737	4.582183361
1221	-82.55019062	35.48832009	0	0	0.150848001	0.247933879	0.125354081	0.069776617	0.004948188	0.275308639	0.510388851	0.016790124	0.048992559	658.8373413	11.38734722	3.898862123
1222	-83.14875168	35.39812081	0	0.561983466	0.396500409	0.05785124	0.077844314	0.006561727	0.000537846	0.796049356	0.691363454	0.054814816	0.088186234	893.7084961	9.685072899	2.75505662
1223	-83.65208462	35.30802829	0.016528925	0.181818187	0.261823654	0	0.010111514	0.000107569	3.59E-05	0.851481497	0.874586403	0.028765433	0.032686669	670.09375	24.29630089	2.229469299
1224	-81.20242885	36.44038078	0.0661157	0.041322313	0.083868191	0	0.051669117	0.000358564	0.010039801	0.737901211	0.590981543	0.080864199	0.22177124	1107.661621	18.52955246	5.749074936
1225	-83.10615203	35.48866762	0	0	0.357990593	0	0.010290796	0.000143426	3.59E-05	0.947901249	0.844352961	0.019382717	0.046126958	1343.275635	33.88341904	3.317573786
1226	-82.96470308	35.81228867	0	0.30578512	0.292158186	0	0.004804762	3.59E-05	0.000107569	0.934938252	0.852728724	0.015802469	0.054122243	1071.546021	14.98088741	5.391164303
1227	-82.12375142	36.10764245	0	0	0.218473226	0	0.013015884	0.00050199	0.000179282	0.848271608	0.783434749	0.037037037	0.05879005	1802.642456	8.414609909	5.713047981
1228	-81.75694364	36.41596823	0	0.289256185	0.27268815	0	0.029760838	0.000394421	0.001649396	0.927160501	0.776928663	0.020370372	0.083083361	926.0494385	20.8335228	5.091068268
1229	-83.69209489	35.11867001	0	0.34710744	0.337158024	0	0.009788806	3.59E-05	3.59E-05	0.935061693	0.920259833	0.014814815	0.020938553	853.4708252	18.16002464	5.407745361
1230	-81.58009755	36.55205772	0.03305785	0.0661157	0.377568215	0.099173553	0.02843415	7.17E-05	0.001326688	0.432839513	0.721022725	0.409629643	0.116751119	1128.783691	14.40775013	2.55059576
1231	-81.69705747	36.3987567	0.049586777	0.4214876	0.244505003	0	0.047868334	0.000466134	0.001756965	0.797283947	0.576710463	0.039259259	0.264172167	1033.128418	10.44794941	6.036883831
1232	-84.07143902	35.33167558	0	0.446280986	0.475241125	0	0.004768905	0	0	0.88382715	0.898145497	0.042592593	0.028553331	952.2340698	21.99556351	0.845132172
1233	-83.11649446	35.05287375	0	0.03305785	0.411165684	0	0.007350568	7.17E-05	3.59E-05	0.899506152	0.889859915	0.029629629	0.036540758	842.7042847	15.45011234	3.969260693
1234	-83.43526389	35.56214279	0	0.05785124	0.262146354	0	0	0	0	0.859629571	0.884622037	0.071234569	0.05500254	1110.473145	30.10268402	2.623725176
1235	-83.66098108	35.04401098	0	0.157024801	0.256265908	0.008264462	0.027179174	0.002079673	0.001219119	0.900370419	0.832585454	0.08407408	0.113971516	750.3120728	11.94143009	3.657480001
1236	-81.64050584	36.24861864	0.008264462	0.140495867	0.16060096	0.041322313	0.062282622	0.00401592	0.003729069	0.660246909	0.489926487	0.233580247	0.264915168	976.2227783	7.013349056	0.737349331
1237	-82.32574938	35.75565683	0	0.024793388	0.298935056	0	0.006490014	0	0	0.916296303	0.88224417	0.051358022	0.038585234	1702.314087	33.8560524	5.205922127
1238	-81.78336909	36.25173777	0.016528925	0.099173553	0.118720643	0.082644626	0.061565492	0.003191222	0.001326688	0.695925891	0.648072958	0.03382716	0.172485083	834.2827759	10.25730038	0.305952013
1239	-82.50098173	36.05244193	0	0.049586777	0.276345521	0.12396694	0.049948007	0.002904371	0.000896411	0.748765409	0.788865864	0.124938272	0.08823663	606.3878784	9.369224548	3.894683361
1240	-82.70122234	35.38777156	0	0.206611574	0.426870823	0	0.00150597	0	0	0.902345657	0.878339231	0.026543209	0.029550603	1002.601807	21.16861725	3.65508914
1241	-82.30920063	36.06344108	0	0.454545468	0.329233736	0	0.025565635	0.000143426	0.000286851	0.961604893	0.853296041	0.04148148	0.070823893	810.3156128	27.90596008	0.736828506
1242	-83.82645075	35.48082713	0	0.330578506	0.368317246	0	0	0	0	0.860123456	0.901635289	0.009012345	0.006550465	1120.720825	31.76810074	5.448064327
1243	-83.00534029	35.82569334	0	0.628099203	0.31937322	0	0.005486034	0	0.000430277	0.96679014	0.906558752	0.010864197	0.033250727	780.2211304	23.61781693	5.519727707
1244	-82.98249345	35.68550157	0	0.355371892	0.249202192	0	0.049338449	0.000968124	0.016493957	0.646543205	0.633616924	0.169012338	0.157303154	803.8469238	13.83934116	4.663965702
1245	-82.78805684	35.39135543	0	0.371900827	0.274409264	0	0.01929076	0	7.17E-05	0.812592626	0.798698068	0.019259259	0.04999214	1292.030396	26.06664276	4.669275284
1246	-81.58693273	36.6300929	0	0.148760334	0.125210658	0.17355372	0.028362436	0.000968124	0.000824698	0.274444461	0.652995527	0.087901227	0.129305094	1376.928101	6.324835777	1.883334994
1247	-83.14406156	34.98257816	0	0.23140496	0.401699603	0	0.000896411	0	3.59E-05	0.970246911	0.95464468	0.015061729	0.020269547	842.12146	23.85492134	1.587500095
1248	-81.99282859	36.00394089	0	0.049586777	0.25662449	0	0.025780775	0.00050199	0.000824698	0.791728377	0.736652672	0.109012343	0.155069128	1227.195068	26.48957443	1.95417738
1249	-81.56457138	36.3155429	0.008264462	0.008264462	0.243429303	0.099173553	0.047438059	0.000717129	0.000824698	0.316913575	0.605925381	0.459876567	0.179060519	956.3359375	12.75472927	4.471826553
1250	-83.13272475	35.2922157	0	0.570247948	0.281759828	0	0.052206963	0.002187242	0.006992004	0.871481478	0.71583426	0.024444444	0.133003384	819.8980713	24.07809639	2.077115774
1251	-82.62261901	35.63733582	0.008264462	0.0661157	0.07081645	0	0.134246483	0.024238948	0.004123489	0.475555569	0.364550829	0.308271587	0.172237739	639.8120117	1.69300282	4.600084305
1252	-81.58191035	36.54089876	0	0.107438013	0.339094281	0.107438013	0.029473986	0.000250995	0.000681272	0.740123451	0.729257047	0.146419749	0.128809467	981.7316284	15.00165749	3.12191391
1253	-81.2541137	36.48339716	0	0	0.081967801	0.148760334	0.047258776	0.000573703	0.007207143	0.274814814	0.463210493	0.548395097	0.313899398	917.5901489	10.96639729	4.44908762
1254	-82.31017498	35.66801767	0	0.495867759	0.330524594	0	0.002940227	0.000179282	0.000107569	0.919382691	0.883620143	0.021234566	0.025004392	1248.470947	29.23040199	4.936374664
1255	-81.99348031	36.16461315	0.008264462	0	0.180823982	0.090909094	0.064039588	0.003227079	0.000609559	0.060617283	0.579090118	0.687037051	0.132497564	959.2097778	12.27281857	1.052968025
1256	-82.3171596	36.05515774	0	0.380165279	0.304923087	0.016528925	0.026928179	0.000179282	0.000394421	0.932716072	0.822595596	0.043456789	0.070396692	831.3602295	26.93710327	4.60398674
1257	-84.00872212	34.98640616	0	0.438016534	0.294668138	0	0.015705116	0.000215139	0.000717129	0.937037051	0.876641512	0.003703704	0.04216145	701.930481	19.08517265	5.65805006
1258	-83.8759709	34.9640514	0.03305785	0.03305785	0.117178813	0.099173553	0.058015704	0.002868515	0.003191222	0.421975315	0.64882797	0.38604939	0.185934156	540.6514282	6.15126133	0.54801625
1259	-81.21627921	36.42394065	0	0.016528925	0.067481801	0	0.047438059	0.000573703	0.005235039	0.868518531	0.563416719	0.067407407	0.251385629	1031.606567	17.27850914	5.428202629
1260	-82.782064	35.22665739	0	0.090909094	0.294811577	0	0.014772849	0.000430277	0.000609559	0.961975336	0.903858721	0.030493828	0.0428975	894.7741089	14.24908638	0.927996993
1261	-83.42344623	35.25966486	0	0.4214876	0.099178888	0	0.059736814	0.002581663	0.004231059	0.913827121	0.633352876	0.026543209	0.205877766	680.3913574	12.93310928	1.365898609
1262	-82.80147794	35.8174171	0	0.223140493	0.33113414	0.03305785	0.015310696	0.000107569	0.000681272	0.783580244	0.829666674	0.129999995	0.084677979	766.494873	8.402750015	2.770549297
1263	-82.84299133	35.73250469	0	0.586776853	0.357165903	0.008264462	0.020725017	0.000179282	0.000250995	0.932345629	0.762812436	0.017901234	0.071940914	978.656311	16.10101318	1.370433688
1264	-82.83102131	35.53933556	0	0	0.044354405	0.30578512	0.193839863	0.047868334	0.000717129	0.111604936	0.308172345	0.042716049	0.166871801	831.4443359	3.804291487	5.475988388
1265	-81.18502701	36.40052907	0	0.504132211	0.276919216	0	0.017497938	0.000250995	7.17E-05	0.955185175	0.857127011	0.014444444	0.060579777	682.0723877	20.18366241	0.920841515
1266	-83.07782933	35.49881205	0	0.46280992	0.325791538	0.049586777	0.05805156	0.008677256	0.000645416	0.83518517	0.760431349	0.050370369	0.05548523	1084.947632	20.02095413	0.540928423
1267	-83.37620524	35.17831705	0	0.041322313	0.025529779	0.148760334	0.192871734	0.06891606	0.004410341	0.667160511	0.393652052	0.019259259	0.127931952	645.529541	2.767231226	4.376269341
1268	-83.69447218	35.3924919	0	0.355371892	0.291692078	0	0.023916239	0.000860554	0.000681272	0.90703702	0.843924344	0.006666667	0.053494383	884.1253052	26.56501389	3.879381418
1269	-81.06644956	36.41415432	0	0.338842988	0.389723539	0	0.012944171	0.000107569	0.000645416	0.964938283	0.892739415	0.010617283	0.055455174	642.6868896	18.62374878	3.703521013
1270	-82.52227998	35.64159099	0	0.479338855	0.340313375	0.0661157	0.091613181	0.003872494	0.000215139	0.873086393	0.764220715	0.015802469	0.056335937	713.0933228	23.67732811	0.949859142
1271	-83.59023968	35.52884696	0	0.264462799	0.30115816	0	0	0	0	0.87938273	0.883118033	0.040740743	0.02612881	1374.142944	38.75458527	1.367162108
1272	-83.00775068	35.34959052	0	0.446280986	0.288213998	0	0.005091613	0	0	0.820246875	0.812237263	0.0145679	0.027894031	1521.540283	27.25723267	5.228687763
1273	-82.95396719	35.65123827	0	0.223140493	0.2963534	0.049586777	0.035497867	0.000430277	0.003549787	0.829506159	0.661436975	0.032345679	0.125507876	1123.071289	14.58240128	3.47000432
1274	-82.99128788	35.17079688	0	0.355371892	0.185377747	0	0.006812722	0	0	0.854938269	0.818863094	0.038395062	0.047930092	1168.94104	16.58329391	6.003388405
1275	-83.25552531	34.99994072	0	0.479338855	0.604252577	0	0	0	0	0.956666648	0.97387445	0.028641975	0.019962551	827.5498657	12.52748585	4.86253643
1276	-83.17400012	35.15687364	0.016528925	0.041322313	0.153106958	0.0661157	0.045071535	0.001398401	0.000717129	0.507407427	0.729440093	0.396172822	0.139349028	1210.867676	12.17015743	0.745036364
1277	-83.46195535	35.38438777	0	0.206611574	0.181648672	0	0.052601386	0.00250995	0.000752985	0.894814849	0.777592063	0.02345679	0.071598776	889.4881592	33.78931808	3.835063219
1278	-81.59460161	36.07423502	0	0.46280992	0.327835351	0.049586777	0.029438131	0.000215139	0.000717129	0.805925906	0.848875105	0.075925924	0.053578991	612.279541	24.5808754	1.275738597
1279	-81.6447868	36.50569289	0	0.181818187	0.184983328	0.099173553	0.026067626	3.59E-05	0.002151386	0.740740716	0.64699477	0.054197531	0.18915762	1065.214844	7.171432018	3.954566479
1280	-81.68834245	36.24437542	0	0.65289259	0.36473161	0	0.061816487	0.001219119	7.17E-05	0.864691377	0.714449644	0.019135803	0.077208377	1112.209351	5.588324547	3.304798841
1281	-83.75010266	35.44127908	0	0	0.24776794	0	0.010362509	3.59E-05	0.000143426	0	0.678095639	0.001481481	0.011112396	522	0.003832828	5.497786999
1282	-83.54154129	35.52613345	0	0.512396693	0.381333143	0	0	0	0	0.948641956	0.907591641	0.015679013	0.034258172	919.6830444	17.76974487	3.729398012
1283	-83.73077095	34.95510184	0.008264462	0.330578506	0.184911609	0	0.061565492	0.012119474	0.001470114	0.87716049	0.668611169	0.013950617	0.104636833	953.2015381	3.091772556	1.027578115
1284	-82.8416543	35.78483962	0	0.272727281	0.444332898	0	0.018896339	0.000143426	0.001326688	0.890370429	0.776371539	0.01654321	0.096383564	1034.388062	5.542965412	3.799963236
1285	-82.89862529	35.16559981	0	0.132231399	0.277206063	0	0.017031804	3.59E-05	0.000215139	0.964444399	0.873895705	0.02345679	0.069360584	845.9550781	8.406972885	4.635952473
1286	-83.17946743	35.05060086	0	0.512396693	0.192226321	0	0.070135176	0.011689196	0.000107569	0.908641994	0.757133007	0.040617283	0.057007723	1100.277222	33.30436707	1.743067861
1287	-82.32568305	35.99144744	0	0.239669427	0.296962947	0	0.02492022	0.000896411	0.000860554	0.922098756	0.765262842	0.042839509	0.136163488	909.8807983	19.37193298	1.173719049
1288	-81.63273743	36.38341406	0	0.165289253	0.299078494	0	0.015238984	0.000143426	0.000179282	0.820740759	0.738841832	0.01654321	0.054283138	1173.859863	24.53959656	2.140931368
1289	-83.42833105	35.07763535	0.008264462	0.03305785	0.323604286	0.074380167	0.016709097	0.000537846	0.000286851	0.771728337	0.908215344	0.109876543	0.048560265	703.5928955	20.78161621	3.725377798
1290	-82.58990806	35.92102751	0.008264462	0.404958665	0.311699957	0	0.032665208	0.000322708	0.000286851	0.844938278	0.797217607	0.151358023	0.092247903	921.5773926	35.4165802	2.537209034
1291	-81.56239952	36.49139367	0.016528925	0	0.292660177	0	0.033776756	0.000215139	0.001219119	0.11777778	0.685421884	0.593209863	0.167247221	973.9983521	17.27905846	1.722662807
1292	-81.60076123	36.1467948	0.008264462	0.016528925	0.214708313	0.041322313	0.049912151	0.000932267	0.000250995	0.327160478	0.732590914	0.312839508	0.09692727	1137.79895	5.359215736	0.407001942
1293	-82.14074836	36.15186892	0	0.107438013	0.287281722	0	0.013195166	0.000107569	0.00050199	0.911604941	0.819662035	0.022098765	0.057846408	1352.459839	29.68763351	2.826212645
1294	-83.15061392	35.0609604	0	0.471074373	0.274373412	0	0.03072896	0.001864534	3.59E-05	0.861851871	0.770238101	0.035061728	0.076389574	953.7558594	23.61496735	0.055750277
1295	-83.11370409	35.01982276	0	0.289256185	0.465990186	0.041322313	0.003119509	0	0	0.908518553	0.937047064	0.029629629	0.022437468	836.7706299	22.69467926	1.089959145
1296	-82.37942088	35.73371389	0	0.363636374	0.453081846	0	0.003334648	0.000179282	3.59E-05	0.901728392	0.889762819	0.017530864	0.030693974	1180.428589	24.54143524	5.708900452
1297	-82.8978502	35.87602863	0	0.132231399	0.322241753	0	0.006203162	3.59E-05	0.000358564	0.809012353	0.882228017	0.048888888	0.044012669	857.1394653	36.2000351	2.337956905
1298	-81.53344123	36.3990048	0.107438013	0.016528925	0.273656279	0.165289253	0.04220302	0.000824698	0.000322708	0.450864196	0.687438667	0.095679015	0.136309117	940.4481812	6.213206768	2.139137745
1299	-81.65109498	36.56008885	0	0.11570248	0.146760374	0	0.015382409	0.000107569	0.004302772	0.909506142	0.658821046	0.024074076	0.201570109	1231.871216	37.24928284	4.600303173
1300	-83.55974055	35.32476655	0	0.34710744	0.293556601	0	0.022983972	0.000466134	0.000322708	0.935061693	0.890191436	0.031111112	0.036788572	758.249939	25.85667992	1.167530417
1301	-83.04662454	35.21806487	0	0.512396693	0.411524266	0	0.011509914	0.002223099	0	0.905308604	0.819397569	0.028395062	0.049018908	891.4014282	21.44068909	0.146176845
1302	-82.59868403	35.57614946	0	0	0.026139338	0.30578512	0.258596569	0.08099968	0.004195203	0.369259268	0.327611089	0.023580246	0.060638033	637.6818237	4.596856594	4.390340328
1303	-83.84178397	35.32621635	0	0.4214876	0.283337504	0.008264462	0.030370397	0.003227079	0.001075693	0.920246899	0.726439059	0.031234568	0.054503676	631.0341797	11.29273987	0.249947667
1304	-82.35377181	36.06858626	0	0.082644626	0.2673814	0	0.013051741	3.59E-05	0.000250995	0.853950679	0.778896391	0.049506173	0.058452077	889.0335083	23.96657944	1.997669458
1305	-82.96354388	35.18205234	0	0.495867759	0.288357407	0	0.016852522	0.000179282	0.000143426	0.915555596	0.845136642	0.030370371	0.061862778	1010.240234	15.34403133	0.29046458
1306	-82.98054987	35.530011	0	0	0.140055224	0.30578512	0.150704578	0.029617412	0.000860554	0.477160484	0.449595004	0.042098764	0.162153125	816.8532715	8.335690498	2.763193607
1307	-81.88879725	36.26540539	0.008264462	0.041322313	0.208720282	0.132231399	0.043242857	0.000860554	0.000394421	0.757037044	0.728715599	0.061604939	0.13596791	765.5714722	23.05794144	5.059836388
1308	-81.58535443	36.16145062	0	0.471074373	0.247373521	0	0.052565526	0.001972104	0.000358564	0.86395067	0.711736977	0.017777778	0.087840393	985.4533691	20.39194298	1.424620628
1309	-83.95870943	35.40798161	0	0.140495867	0.354978651	0	3.59E-05	0.001362544	0	0.840617299	0.894451916	0.017654322	0.030611679	950.3100586	30.14325142	5.167405128
1310	-83.70147972	35.34916755	0	0.479338855	0.27914232	0	0.013876439	0.001147406	0.001075693	0.940123439	0.861526668	0.021604938	0.040231172	784.9151001	12.6527462	1.236434221
1311	-83.24004319	35.25687885	0	0.082644626	0.261680245	0	0.008426261	0.000179282	3.59E-05	0.826913595	0.895321608	0.035432097	0.028683713	1299.831299	28.63494301	0.989789665
1312	-82.01620194	36.18327261	0	0.520661175	0.158628851	0	0.055362329	0.001398401	0.002796802	0.903827131	0.603759766	0.029135801	0.179887176	1018.628723	16.69270706	2.838518143
1313	-83.88464864	35.23822325	0	0.206611574	0.220445335	0	0.003119509	3.59E-05	3.59E-05	0.874320984	0.907396078	0.014074074	0.019465994	1054.74585	17.57742119	5.397483826
1314	-82.31362918	35.73854672	0	0.330578506	0.241313785	0	0.01104378	3.59E-05	0	0.884814858	0.887462258	0.059753083	0.038770631	1704.846558	27.00725746	1.586559176
1315	-83.73841972	35.45951988	0	0.223140493	0.330775589	0	0	0	0.000107569	0.931111157	0.716440439	0.040493827	0.010475287	580.6660767	23.30837631	2.510324001
1316	-82.97434865	35.68379016	0.008264462	0.024793388	0.265481025	0.05785124	0.050163146	0.001075693	0.018573631	0.348888904	0.593749106	0.40814817	0.183751449	769.3793945	7.919494152	5.756736279
1317	-83.78082892	35.1331057	0	0.314049602	0.222381577	0	0.000717129	0	0	0.912839532	0.903629363	0.010493827	0.022727355	1035.687012	27.99798012	5.135057449
1318	-81.35955252	36.56146197	0	0.0661157	0.086915985	0.099173553	0.070780598	0.000860554	0.004697192	0.664074123	0.511090219	0.078271605	0.223552167	822.0424194	8.742351532	2.269189835
1319	-83.98969141	35.34792801	0	0.17355372	0.11129836	0	0.00200796	0	0	0.910123467	0.866497278	0.027654322	0.040061031	1112.81604	28.35867119	2.925389051
1320	-81.58135418	36.43923516	0	0.429752052	0.336620182	0.008264462	0.02904371	0.000537846	0.000286851	0.869259238	0.72549957	0.053827163	0.117554672	955.8051758	14.66924667	4.851532936
1321	-83.62721383	35.34541733	0	0.198347107	0.221700311	0	0.005808742	0.000932267	7.17E-05	0.891358018	0.896728456	0.00308642	0.020150261	971.7178955	18.43385887	1.151333451
1322	-82.22614224	36.07005011	0.008264462	0.157024801	0.363189787	0	0.031123381	0.000358564	0.000466134	0.663456798	0.712670088	0.179012343	0.15641731	831.6279297	19.76485062	3.872928858
1323	-83.59478656	35.38984402	0	0.363636374	0.198716342	0	0.029581556	0.000573703	0.000107569	0.883580267	0.803387165	0.005432099	0.030139165	806.4244995	13.96728134	6.065415859
1324	-81.61424578	36.06930829	0	0.396694213	0.304564536	0.024793388	0.020868443	0.000215139	0.000537846	0.885308623	0.870254278	0.025432099	0.051111005	685.6305542	27.62983704	0.297073185
1325	-82.1122943	36.03535783	0	0.074380167	0.338448852	0.049586777	0.018968051	0.000430277	0.002187242	0.578148127	0.808195472	0.25444445	0.108506173	890.1150513	10.89429951	5.67446661
1326	-82.81014273	35.16919119	0.008264462	0.008264462	0.159919679	0.181818187	0.058983829	0.006023881	0.045896232	0.446419746	0.631925642	0.2411111	0.197826058	672.84198	3.606168032	5.03607893
1327	-83.08550433	35.63570866	0	0.314049602	0.391695648	0	0.00663344	0	0	0.881234586	0.852357924	0.021975307	0.03126543	879.4821777	20.09723282	0.935284853
1328	-82.21841393	36.05290711	0	0.107438013	0.305855364	0.140495867	0.034242891	0.000286851	0.00050199	0.616790116	0.70726341	0.157283962	0.172265008	722.7964478	13.44945526	4.216231823
1329	-81.67292781	36.58005205	0	0	0.164258316	0	0.005844598	0.000179282	0.003262935	0.585432112	0.726484358	0.183703706	0.129171491	1456.864868	14.97746468	2.21556592
1330	-81.60043434	36.63822547	0	0	0.199792027	0	0.017462082	0.000681272	0.000215139	0.896666646	0.741840124	0.050000001	0.090556659	1600.402466	19.17831421	1.155704021
1331	-83.67032148	35.25344743	0	0.23140496	0.331851274	0	0.013733013	0.00050199	7.17E-05	0.911234617	0.886861622	0.010864197	0.021095751	914.2098999	10.55032635	3.398038626
1332	-83.82640649	35.43704543	0	0.371900827	0.326401085	0	0.02470508	0.001398401	0.000215139	0.902716041	0.849865496	0.021728395	0.018405382	593.3955688	16.14888191	1.391349912
1333	-82.8242713	35.59756727	0	0.23140496	0.179353863	0	0.039872352	0.000645416	0.000645416	0.827530921	0.619506657	0.055802468	0.155093163	1005.956848	29.4653492	2.667978525
1334	-83.00770375	35.32036381	0	0.239669427	0.424575984	0	0.000466134	0	0	0.864691377	0.850913167	0.022716051	0.029931111	1368.658813	10.0549469	1.626068354
1335	-82.9233508	35.19543011	0.041322313	0.024793388	0.275915235	0.024793388	0.019828606	0.000394421	0.001434257	0.581975341	0.840400398	0.203086421	0.079375379	867.9365845	12.91743279	2.957594395
1336	-82.86374059	35.84059196	0	0.107438013	0.365412891	0.0661157	0.028828571	0.000143426	0.000752985	0.479876548	0.80260855	0.255679011	0.081609413	638.8764038	4.87853241	1.543291569
1337	-82.1367759	36.05176675	0.016528925	0.132231399	0.39338091	0	0.02782459	0.000932267	0.000537846	0.651851892	0.75992465	0.246666655	0.141589999	981.7962646	22.12903595	2.075396061
1338	-83.18618033	35.11032053	0	0.256198347	0.171537161	0	0.029689124	0.002079673	0.00050199	0.866666615	0.811671853	0.046172839	0.080077678	1440.707153	29.35902405	0.464403749
1339	-83.635988	35.42365269	0	0.256198347	0.231668398	0	0.001219119	0.000143426	0.000215139	0.830493867	0.579946339	0.016172839	0.015009941	717.1790161	29.02876854	6.266530514
1340	-82.05100345	36.21390765	0.008264462	0.008264462	0.1836925	0	0.0259242	0.003227079	0.000286851	0.4823457	0.799027681	0.345925927	0.088250965	1074.814941	11.14288044	3.923532486
1341	-83.66462245	35.31556478	0.008264462	0.30578512	0.241313785	0	0.006920291	7.17E-05	0	0.918765426	0.87310648	0.010864197	0.034311343	1124.591919	20.35437012	0.765565991
1342	-81.80475449	36.09556182	0	0.528925598	0.240704224	0.074380167	0.038975939	3.59E-05	0.000107569	0.710740745	0.759964824	0.035555556	0.047758564	1215.368042	9.524713516	3.208168983
1343	-81.47579402	36.30010691	0	0.157024801	0.134067193	0	0.053103372	0.001039836	0.004231059	0.470987678	0.513195217	0.410987675	0.286188453	919.7650146	21.22723579	3.130545855
1344	-81.73965538	36.03544807	0	0.355371892	0.34138909	0	0.004231059	7.17E-05	0.000179282	0.960987628	0.926273525	0.028395062	0.030301446	704.7897339	9.322105408	1.440901637
1345	-84.01101366	34.99096587	0.03305785	0.206611574	0.295994848	0.049586777	0.016816666	3.59E-05	0.001183262	0.822592616	0.863296509	0.055925928	0.053460632	679.3063965	12.29767132	5.501963139
1346	-83.81186735	35.03307639	0.008264462	0.008264462	0.048477896	0.090909094	0.091326326	0.021728996	0.036645271	0.253703713	0.417616159	0.506913543	0.297611535	554.6582031	3.308387041	5.576329231
1347	-82.41848836	35.63859588	0	0.12396694	0.430707455	0.016528925	0.018358493	0.001326688	0.000537846	0.868024647	0.865917504	0.071728393	0.045618843	809.1633911	23.74391747	2.517457008
1348	-82.29393855	35.82100467	0	0.471074373	0.321201921	0	0.01276489	0.000322708	7.17E-05	0.924444437	0.845413566	0.023086419	0.037894495	1288.452148	44.26897812	1.395668149
1349	-83.18842893	35.40407996	0	0.46280992	0.30861631	0	0.104342215	0.015382409	0.000681272	0.861481488	0.604369104	0.054444447	0.119250543	726.9180298	10.40786552	3.390592337
1350	-83.02076517	35.6729524	0	0.090909094	0.233891502	0	0.035318583	0.000717129	0.002940227	0.431481481	0.748185813	0.028024692	0.077972628	703	7.42495966	5.865297794
1351	-82.88852503	35.31007317	0	0	0.070278607	0	0.018932195	3.59E-05	0	0.760246873	0.732271492	0.034691356	0.042122614	1762.866699	9.971486092	0.719316602
1352	-83.14396595	35.30318793	0	0.132231399	0.24669224	0.082644626	0.058410127	0.002330668	0.004840618	0.802839518	0.725246191	0.040864196	0.115649827	685.0548096	12.92257214	4.560198784
1353	-81.57051657	36.31301413	0	0.355371892	0.256983042	0.008264462	0.045752805	0.000609559	0.000717129	0.87506175	0.63205415	0.022592593	0.160050854	1046.699585	21.51460838	1.418594956
1354	-83.04263512	35.13698593	0	0.12396694	0.140844062	0	0.04912331	0.004661336	0.000358564	0.735185146	0.730755925	0.123456791	0.072867908	1022.518677	7.352241516	1.670463443
1355	-82.55922682	35.53429137	0	0	0.267632395	0.107438013	0.054645199	0.004768905	0.025816631	0.186666667	0.626882911	0.223703712	0.144601688	590.010437	8.676160812	4.71077919
1356	-84.01939426	34.97371676	0	0.090909094	0.203198388	0.016528925	0.032701064	0.000430277	0.001183262	0.921728373	0.794220269	0.020864198	0.088188544	679.0964966	13.77518845	3.383889914
1357	-81.71391078	36.45712538	0	0.396694213	0.2649073	0	0.030083546	0.000250995	0.001685252	0.86839509	0.748415053	0.043950614	0.128100693	1106.047974	27.35082245	1.975371838
1358	-83.10504815	35.15037687	0	0.05785124	0.075800493	0	0.050378285	0.002223099	7.17E-05	0.896666646	0.71002543	0.051111113	0.079829395	1191.167236	8.987812042	0.450066894
1359	-82.91447562	35.2236671	0	0.479338855	0.1840152	0	0.008246979	3.59E-05	0.000179282	0.950740755	0.835016429	0.012962963	0.080142401	982.4263916	17.64416885	0.387295246
1360	-82.37837763	35.99833917	0	0.008264462	0.335150063	0.082644626	0.029724982	0.000358564	0.00050199	0.488024682	0.818483055	0.196049392	0.076677606	689.2539063	10.20854759	3.565145969
1361	-83.08302291	35.60081602	0	0.338842988	0.449245214	0	0.008318692	0	0	0.887901247	0.828116477	0.009506173	0.0343978	1227.567871	21.5629425	4.07444191
1362	-82.3342591	35.68056257	0	0.272727281	0.485137522	0	0.000645416	0.000322708	7.17E-05	0.826049328	0.826829672	0.022592593	0.025208747	812.4711304	2.243179321	0.258514673
1363	-81.56289292	36.27469416	0.016528925	0.380165279	0.155867904	0.05785124	0.045932088	0.001111549	0.001792822	0.713827133	0.564798176	0.493703693	0.21405983	937.7456665	20.60557747	1.587355137
1364	-82.55225311	35.65530406	0	0.082644626	0.250026882	0.049586777	0.110150956	0.009179247	0.001254975	0.883456826	0.62788111	0.025802469	0.106288321	850.0161743	26.71277237	3.673009157
1365	-81.53474896	36.21029443	0	0.280991733	0.187529132	0	0.032665208	0.000286851	3.59E-05	0.949876547	0.777251363	0.009135802	0.076998472	716.2370605	18.9146328	3.890060186
1366	-83.69029367	35.46395031	0	0.272727281	0.33095485	0	0	0	7.17E-05	0.910740733	0.886816323	0.000246914	0.0090841	862.8178101	18.79712677	3.014431238
1367	-83.76454808	35.37035278	0	0.12396694	0.293305606	0	0.004374485	0.000215139	3.59E-05	0.778395057	0.885733485	0.070246913	0.023730177	769.0263062	21.99214935	4.820595741
1368	-82.37923512	35.65220033	0	0.553718984	0.410807133	0	0.013123454	0.000143426	0.001649396	0.951481462	0.876014173	0.043209877	0.040815111	1259.849854	24.25802422	0.809994936
1369	-82.79441987	35.44376262	0.0661157	0.0661157	0.300799608	0.074380167	0.034995876	0.000573703	0.000143426	0.470864177	0.737147808	0.327283949	0.112895183	1068.554565	3.98429656	1.453858614
1370	-82.28854113	35.86748684	0	0.413223147	0.333464801	0	0.017820647	0.000358564	0.000968124	0.922839522	0.823192894	0.014197531	0.064136118	1018.272095	26.05581665	4.961612701
1371	-81.59866408	36.1470818	0	0.016528925	0.220373631	0.107438013	0.0460038	0.000860554	0.000215139	0.218641967	0.744544804	0.430493802	0.090012014	1151.545654	18.09498787	4.375921726
1372	-82.33730305	36.03772436	0.016528925	0.024793388	0.252465129	0.090909094	0.029151278	0.000179282	0.001541827	0.376419753	0.779467404	0.141728386	0.082758799	625.4707031	9.611498833	0.002344244
1373	-82.60151206	35.52964416	0	0	0.161640793	0.30578512	0.103087239	0.053067517	0.023485962	0.138888896	0.482702851	0.013333334	0.146159321	657.7797852	10.09582424	0.608202815
1374	-81.17386473	36.39995004	0	0.297520667	0.295492858	0	0.004840618	3.59E-05	3.59E-05	0.957407355	0.905097783	0.017283952	0.032411579	666.3337402	11.25682545	1.418042779
1375	-82.75367335	35.83154263	0	0.504132211	0.369751513	0	0.029689124	0.000466134	0.001434257	0.854938269	0.729962111	0.046172839	0.105849549	547.5044556	20.74666214	0.206866682
1376	-83.86820736	35.30570932	0	0.586776853	0.352146	0	0.022840546	0.001147406	0.00050199	0.876790166	0.863548994	0.006666667	0.046768226	778.1856689	22.79906845	6.030471802
1377	-83.1400256	35.13176966	0	0	0.136577144	0	0.087382123	0.007207143	0.00050199	0.330987662	0.655733049	0.656419754	0.116534278	1184.702637	6.325623512	4.211444855
1378	-81.66784879	36.34268292	0	0.495867759	0.213023052	0	0.011796766	7.17E-05	0.002079673	0.795925915	0.69017756	0.03074074	0.105572149	1238.964844	14.46525002	5.281004429
1379	-83.27914612	35.06095368	0	0.586776853	0.398580074	0	0.006597583	0.000179282	7.17E-05	0.943456829	0.909266293	0.018765431	0.043764852	1104.516357	17.86887169	0.339916587
1380	-82.74083161	35.32079714	0	0.487603307	0.513499975	0	0.001254975	0	0	0.93037039	0.89187479	0.02382716	0.026358129	1010.701538	25.10417175	3.974212408
1381	-81.58010135	36.44396004	0.03305785	0.247933879	0.328982741	0.05785124	0.035390299	0.000573703	0.000286851	0.67592591	0.701762915	0.099753082	0.1305428	898.0136108	11.42929459	5.718613148
1382	-83.19901486	35.32327666	0	0.12396694	0.159310117	0.074380167	0.111477643	0.019972032	0.001434257	0.764938295	0.677227318	0.028641975	0.088459939	702.7485962	9.989556313	6.27358532
1383	-81.72189832	36.15224519	0	0.404958665	0.341138095	0.008264462	0.044390261	0.000932267	0	0.797901213	0.740095675	0.050370369	0.076129735	1050.978027	12.32909107	5.420829773
1384	-82.4695335	35.63824751	0	0.05785124	0.287819564	0	0.060955934	0.001398401	0.000322708	0.430987656	0.75239861	0.40925926	0.11414998	725.5598145	20.72125053	3.448760033
1385	-83.83021453	35.14879298	0	0.46280992	0.292731911	0	0.008999964	0.000250995	0.000179282	0.967407405	0.903193891	0.015679013	0.032228027	843.0969238	13.00056648	0.988454998
1386	-81.63810857	36.20064226	0	0.008264462	0.11370074	0.264462799	0.150346011	0.046900213	0.001183262	0.373333335	0.44370243	0.19197531	0.18312034	967.4492188	2.986083984	3.032242537
1387	-83.16502552	35.43912172	0	0.454545468	0.291978925	0	0.007744989	0.000215139	3.59E-05	0.627777815	0.753172159	0.079259254	0.054419991	1328.253906	21.85627747	3.82488513
1388	-83.0084828	35.58720307	0.03305785	0.008264462	0.193983287	0.024793388	0.090250634	0.009430242	0.040266771	0.171975315	0.48763603	0.041851848	0.210684255	753.5829468	9.174308777	1.673366189
1389	-83.01486261	35.31385136	0.0661157	0.190082639	0.446161568	0	0.001326688	0	0	0.8849383	0.860680103	0.035061728	0.029527947	1232.040405	14.99289894	1.965872169
1390	-83.86720944	35.38775953	0.090909094	0.206611574	0.207214311	0	0.018215068	0.000143426	0.000358564	0.921358049	0.807839036	0.02851852	0.035748299	583.0585327	5.940868855	2.039475918
1391	-83.06928529	35.49165091	0	0.198347107	0.316182017	0	0.041270752	0.004159346	0.000107569	0.768024683	0.806142628	0.064938277	0.050239954	1466.973145	27.75716209	2.392286301
1392	-83.55893622	35.62122795	0	0.016528925	0.241457209	0	0	0	0	0.865432143	0.876047432	0.117407411	0.044397335	1385.782959	23.61885452	2.594761372
1393	-83.56670529	35.28008375	0.008264462	0.041322313	0.160027251	0	0.003119509	0	0	0.962839484	0.921867371	0.066049382	0.039323591	1158.219238	19.36194992	2.894804716
1394	-83.77769852	34.94569415	0.008264462	0.099173553	0.106565312	0	0.078202873	0.019075621	0.001183262	0.70246911	0.559543192	0.029135801	0.091431409	603.6271973	9.155026436	4.933074951
1395	-82.25637751	35.91573061	0.008264462	0.016528925	0.20430994	0	0.064290583	0.014199147	0.000573703	0.156790122	0.583352447	0.685061693	0.200794771	791.1033325	9.984312057	3.596403599
1396	-82.02617977	36.20096683	0	0.30578512	0.143031299	0	0.044461973	0.00150597	0.002581663	0.757037044	0.627376676	0.092222221	0.192111984	1016.955444	1.740214229	2.60687232
1397	-83.54192557	35.62835017	0	0.297520667	0.284449071	0	0	0	0	0.88716048	0.879667103	0.026172841	0.050121136	832.2614136	12.29454899	1.302592158
1398	-84.05350325	35.02261461	0	0.008264462	0.114561297	0	0.06701567	0.000788841	0.000645416	0.900617301	0.747452497	0.025432099	0.11137639	598.8339233	6.438797951	3.529980421
1399	-82.97071254	35.51079535	0.008264462	0	0.051740829	0.214876026	0.200867727	0.054716915	0.003549787	0.023950618	0.263907254	0.172716051	0.219024926	793.9664307	4.784733772	6.087017059
1400	-81.7769921	36.40211673	0	0.322314054	0.286206037	0	0.015059701	0.000358564	0.001219119	0.9380247	0.837518156	0.018395061	0.052182253	1056.361694	27.14083481	1.821768045
1401	-83.48193344	35.35488507	0	0.024793388	0.140915766	0	0.027896304	0.000358564	0.000179282	0.781728387	0.84603399	0.079876542	0.050400391	681.4259033	18.91970253	2.08839035
1402	-82.8293533	35.29477892	0.008264462	0.03305785	0.35644877	0	0.003155366	0	0	0.914074123	0.905741334	0.018641975	0.016606409	933.6334839	0.962133944	2.859253407
1403	-83.64216121	35.22858356	0	0.181818187	0.258919299	0.008264462	0.02470508	0.000466134	0.000430277	0.849382699	0.858814538	0.02345679	0.035031211	854.2896729	19.63138771	4.536131382
1404	-81.16757306	36.46613034	0.024793388	0.322314054	0.113270462	0.05785124	0.0409839	0.00050199	0.008426261	0.738271654	0.582123041	0.103086427	0.241349578	950.8569336	24.49136543	0.970217764
1405	-83.74495503	35.20639917	0	0.272727281	0.306751758	0	0.014736993	0.000466134	0.000394421	0.964814842	0.88317126	0.011975309	0.033461094	863.8047485	12.94485664	5.529386997
1406	-82.60098986	35.61078719	0	0.016528925	0.076768622	0.0661157	0.173545122	0.054681055	0.001075693	0.665679038	0.39147073	0.026790123	0.080776274	688.116394	14.89086628	6.047751427
1407	-83.26249475	35.17681884	0	0.438016534	0.417117864	0	0.01817921	0.000215139	0.000645416	0.937407374	0.878867745	0.038888887	0.040498406	1169.92627	22.56368828	1.045172691
1408	-83.81845021	34.94562793	0	0.099173553	0.245616555	0	0.022804691	0.005772885	0.000286851	0.886543214	0.852739871	0.032098766	0.052306622	924.1204224	34.40826416	3.846768618
1409	-84.03898191	35.29054658	0	0.206611574	0.185557023	0	0.002474094	0	0	0.916049361	0.845606863	0.055185184	0.045225393	1415.356812	21.44818878	6.240350246
1410	-81.19923937	36.52727576	0	0.024793388	0.068485782	0	0.052422103	0.002223099	0.024597511	0.700370431	0.385604501	0.106913574	0.398660123	901.7919922	7.981311798	3.288842678
1411	-83.68065917	35.43212861	0	0.380165279	0.256014913	0	0.002330668	7.17E-05	0.000322708	0.901111126	0.654155016	0.008888889	0.026705811	607.6768799	9.74532795	6.104184151
1412	-82.77714032	35.45020791	0	0.669421494	0.392950624	0	0.024956075	0.000143426	0	0.780246913	0.782179475	0.04160494	0.081924267	946.3496094	17.77082443	1.162447691
1413	-81.25681342	36.49918255	0.05785124	0.024793388	0.069633186	0	0.052959949	0.000752985	0.013338592	0.138395056	0.45852375	0.524691343	0.323460162	916.9962769	11.24822426	1.920200348
1414	-83.14657354	35.65347627	0	0.404958665	0.336405039	0	0	0	0	0.868518531	0.850724041	0.051481482	0.044493966	1379.922485	22.98300552	0.088499263
1415	-83.22151046	35.1953462	0.05785124	0	0.234142497	0	0.011760909	0.000430277	0.001721109	0.633333325	0.837409496	0.181111112	0.07899487	1381.019531	18.73476982	0.050093573
1416	-81.65255213	36.61660674	0	0.0661157	0.215927422	0	0.023019828	7.17E-05	0.001039836	0.927777767	0.751371324	0.028148148	0.140787378	1017.793945	11.8455286	4.057664871
1417	-82.08300602	36.08905223	0	0.0661157	0.172182575	0	0.023844527	0	0.000788841	0.823950648	0.656473219	0.04567901	0.088620365	1503.007446	23.42518425	3.999283075
1418	-82.94011727	35.80389127	0	0.247933879	0.41141668	0	0.015203127	0.000107569	0.000143426	0.75777781	0.821642697	0.149135798	0.071088351	1305.374512	10.22784519	0.845979989
1419	-83.22535396	35.0623906	0	0.380165279	0.240632504	0.03305785	0.056222882	0.007171286	3.59E-05	0.857530892	0.823327005	0.035185184	0.051178049	1178.603882	7.749098778	0.585463822
1420	-83.47549727	35.06349507	0	0.504132211	0.329090327	0	0.000609559	0	0	0.940987647	0.919934869	0.030864198	0.035466272	1314.247192	30.25100517	5.778126717
1421	-81.70214222	36.22382456	0	0.247933879	0.201297998	0.008264462	0.132704645	0.036250852	0.000394421	0.584938288	0.577036381	0.102839507	0.090533085	1084.081299	7.630346298	3.84890151
1422	-82.34159942	35.6137232	0	0	0.118971638	0.12396694	0.13675642	0.071067445	0.000537846	0.57851851	0.529887199	0.051481482	0.094395027	738.1763306	5.004981041	5.578209877
1423	-83.57827598	35.35106186	0	0.396694213	0.229624584	0	0.028685145	0.00050199	0.000358564	0.924938262	0.833291411	0.016666666	0.034932729	632.288269	17.73071671	4.230069637
1424	-83.64856673	35.27386597	0	0.090909094	0.230771989	0.049586777	0.026497902	0.000250995	0.000645416	0.767901242	0.844931781	0.113703698	0.049456749	989.8752441	23.94687653	1.700875044
1425	-83.98594183	35.28026299	0	0.190082639	0.14884004	0	0	0	0	0.888024688	0.863435686	0.054074071	0.041538678	1305.724121	12.71961117	0.782233715
1426	-82.39497432	36.04355501	0.190082639	0.049586777	0.271002918	0	0.015956111	0	7.17E-05	0.681481481	0.785690069	0.019876543	0.0514929	1149.446533	12.38566113	1.829845428
1427	-82.86422871	35.74055352	0	0.553718984	0.427050084	0	0.025063645	0.000250995	0.000609559	0.843950629	0.765185177	0.019876543	0.08370059	917.0913086	29.37958336	4.56757164
1428	-83.17839013	35.18657356	0	0.049586777	0.172899708	0.12396694	0.034565598	0.001470114	0.003908351	0.750370383	0.694264174	0.137037039	0.111475796	1079.915527	20.38597679	3.543873072
1429	-82.51680218	35.86182962	0	0.074380167	0.2249991	0.024793388	0.06217505	0.002545807	0.002868515	0.523703694	0.598109007	0.187654316	0.20458366	785.8953857	24.74897766	4.982020855
1430	-83.04445605	35.77509014	0	0.545454562	0.322134167	0	0.004804762	3.59E-05	0	0.956543207	0.924636364	0.016296295	0.019617643	1010.614502	15.06714439	1.86077714
1431	-84.03771989	35.10640008	0	0.008264462	0.09975259	0.181818187	0.08580444	0.020509878	0.000215139	0.591604948	0.682708919	0.077654317	0.069254242	564.3786011	10.94547558	1.598737359
1432	-81.98502953	36.1005149	0	0.198347107	0.315859288	0.181818187	0.040410198	0.000645416	0.000250995	0.59185183	0.623328865	0.056419753	0.079740159	1024.006104	28.34749413	3.931337118
1433	-83.52554466	35.56201309	0	0.03305785	0.105776474	0	0	0	0	0.919876575	0.869397104	0.00728395	0.04920847	1689.394287	19.38056564	2.522825956
1434	-82.95769681	35.19466153	0	0.247933879	0.352791429	0.0661157	0.014414285	0.000107569	0.000143426	0.881358027	0.85918349	0.043333337	0.06905821	956.1697388	20.94814873	1.831113935
1435	-83.46678717	35.50386484	0	0.206611574	0.221234173	0	0	0	0	0.922716081	0.88120389	0.026913581	0.037619863	1366.585327	31.2081604	5.044736385
1436	-82.32239356	35.73496131	0	0	0.249775901	0.099173553	0.012442182	3.59E-05	0	0.865802467	0.881628811	0.036296297	0.038117804	1718.655518	22.13952637	3.54915452
1437	-83.5391545	35.05271955	0	0.264462799	0.202803969	0	0.002760945	0	0	0.860987604	0.880110025	0.041234568	0.038220443	1250.82312	16.38101959	5.718316078
1438	-81.86903482	36.33049103	0	0.322314054	0.22227402	0	0.016027825	0.000179282	0.000752985	0.864814818	0.745769143	0.018888889	0.095305376	1058.702881	18.07987785	5.063908577
1439	-83.08011618	35.0937775	0	0.05785124	0.187672555	0.12396694	0.044354405	0.006812722	0.000322708	0.626790106	0.756552815	0.150246918	0.079236671	1054.071777	8.773799896	2.943341494
1440	-83.21163337	35.2202379	0	0.4214876	0.26605472	0	0.002940227	7.17E-05	0.000717129	0.961358011	0.881461918	0.042962961	0.048451614	1099.422729	18.25253677	2.215509653
1441	-83.97593513	35.28842505	0	0.008264462	0.186704442	0	0	0	0	0.890617311	0.864418089	0.041728396	0.037878774	1418.78186	21.00905228	5.161718845
1442	-83.78202086	35.05456198	0	0.024793388	0.143856004	0	0.037685107	0.001900391	0.020294739	0.97679019	0.67347312	0.072222225	0.209479868	679.4785767	18.10609818	3.03731966
1443	-83.07893068	35.13044789	0	0.157024801	0.135967582	0.041322313	0.054286636	0.009286815	0.000143426	0.745308638	0.733880937	0.060246915	0.076027557	1064.625854	12.73014641	3.375393391
1444	-83.33731307	35.29744951	0	0	0.232708231	0	0.010290796	0.000322708	0.000107569	0.889999986	0.893489301	0.021975307	0.034170326	952.4693604	29.49010468	2.506924152
1445	-82.71278214	35.74090242	0	0.0661157	0.207823873	0.12396694	0.040876333	0.000788841	0.000645416	0.379012346	0.578725755	0.351975322	0.260619551	622.9715576	1.289964318	6.086445332
1446	-82.59134377	35.88628216	0	0.165289253	0.328911036	0.11570248	0.019613467	0.000430277	0.000537846	0.641111135	0.788414598	0.11753086	0.103230849	1113.269409	12.0906992	5.265166759
1447	-83.03935263	35.38501091	0	0.008264462	0.272903293	0	0.008390405	0	0	0.850740731	0.700633407	0.025925925	0.039666649	1481.928345	12.33566856	3.369695187
1448	-81.80170011	36.24309805	0	0	0.153250381	0	0.049410161	0.001721109	0.003549787	0.910000026	0.653371453	0.030617286	0.17339775	886.8024292	12.95842361	4.076855183
1449	-82.05092414	36.13374839	0.049586777	0.148760334	0.199935451	0	0.017748933	7.17E-05	0.001111549	0.611851871	0.704182386	0.124197528	0.116688706	1188.80249	23.0705986	0.538484991
1450	-83.09046488	35.46016594	0	0.404958665	0.202015132	0.024793388	0.036609415	0.000752985	0.000143426	0.871728361	0.785286844	0.047530867	0.051386103	1312.802246	28.55565453	0.836739659
1451	-82.04006489	36.18121063	0	0.008264462	0.155975476	0.11570248	0.048872314	0.004123489	0.002366524	0.27432099	0.621951103	0.512592554	0.196530119	899.0750122	15.08813763	3.25429821
1452	-83.5780838	35.58459722	0	0.413223147	0.2960307	0	0	0	0	0.878271639	0.866873622	0.041851848	0.04200102	1152.969482	10.64073277	1.991166592
1453	-83.82850455	35.04616418	0	0.03305785	0.088708811	0	0.09014307	0.023665244	0.037469972	0.415555567	0.478649974	0.501975298	0.238121971	584.0491333	5.960451126	2.136058569
1454	-81.54476521	36.29443597	0	0.016528925	0.157051161	0.099173553	0.052708954	0.001183262	0.001434257	0.30975309	0.568985164	0.531481504	0.202445328	914.9691772	8.661882401	2.688703299
1455	-81.82998618	36.36023578	0	0.165289253	0.18932195	0	0.017713077	0.000394421	0.001219119	0.516790152	0.733277082	0.018888889	0.099443339	951.2683105	17.93015671	5.13784647
1456	-83.59276349	34.9821618	0	0.12396694	0.31406647	0	0.000107569	0	0	0.953703701	0.941428602	0.028148148	0.025418188	1012.296875	14.71737576	2.671323299
1457	-82.37019091	35.70990513	0	0.008264462	0.246620536	0	0.008999964	0	0	0.859629571	0.828151524	0.04419753	0.045736741	1629.877808	28.34534264	5.341022015
1458	-82.10355586	36.13966184	0.016528925	0.206611574	0.305927068	0.082644626	0.045143247	0.000932267	0.000752985	0.84950614	0.714467168	0.125061736	0.119236208	1018.472473	4.713998318	6.264334679
1459	-82.55854948	35.8365485	0	0.041322313	0.184875757	0.17355372	0.082326367	0.011832622	0.010685217	0.106049389	0.455440819	0.378395081	0.263280779	696.6948853	8.758862495	1.374422431
1460	-81.50821259	36.27182181	0	0.049586777	0.166660696	0.099173553	0.073003694	0.002366524	0.002940227	0.809382677	0.575205982	0.033950616	0.17527163	934.8286743	6.128412247	2.826804876
1461	-83.41268671	35.32882	0	0	0.200258166	0	0.012191187	0.000466134	0	0.89382714	0.868210733	0.022345679	0.041319061	1270.476929	10.47314167	1.328133345
1462	-81.82803045	36.09293257	0	0	0.195381686	0	0.042597439	0.002689232	0.000215139	0.75333333	0.748503864	0.056666665	0.062853113	1437.020996	11.60502338	2.881403685
1463	-83.96589763	35.39439779	0	0.30578512	0.298325509	0	0	0.000681272	0	0.883580267	0.878098845	0.023209877	0.04903001	1337.041748	27.04516029	0.336623609
1464	-81.81657539	36.20587255	0.008264462	0.03305785	0.252680272	0.0661157	0.040123347	0.000824698	0.001254975	0.483333319	0.645624876	0.396543205	0.181405976	1137.656006	8.979353905	1.343462825
1465	-82.45194858	35.92694493	0	0.090909094	0.318154097	0.12396694	0.034314603	0.001290831	0.000824698	0.280617267	0.725303471	0.56753087	0.11528226	867.2668457	5.790650368	1.103238106
1466	-83.95773567	35.3314144	0	0.297520667	0.182652652	0	0.011366488	0	0	0.895925879	0.890782297	0.026419753	0.025958205	1033.775757	25.73052979	1.739015818
1467	-82.50219832	35.60464024	0	0.03305785	0.152210549	0.157024801	0.141704619	0.019900318	0.000143426	0.330864191	0.620259821	0.226913586	0.074219339	664.9631958	11.98544121	1.860048652
1468	-82.17081511	35.94419558	0	0.05785124	0.193373725	0.024793388	0.035928145	0.000609559	0.000430277	0.870123446	0.739814579	0.049753085	0.146693319	818.651001	14.5310173	1.231854677
1469	-81.53501925	36.56040932	0	0.008264462	0.277062654	0.11570248	0.036645271	0.000394421	0.000860554	0.70358026	0.664980829	0.049876541	0.185604513	878.8018799	10.26498699	3.13945961
1470	-82.54038368	35.92892919	0	0.586776853	0.256409347	0	0.046147227	0.002904371	0.000358564	0.893086374	0.723513365	0.029382715	0.092054188	1163.043213	18.93346214	0.475733012
1471	-81.4710273	36.21036066	0.041322313	0	0.143067166	0.008264462	0.045143247	0.000824698	0.000788841	0.767160475	0.702218771	0.089135796	0.117318876	736.8995972	3.4528234	3.372181416
1472	-81.55216496	36.54786004	0	0.611570239	0.34271577	0	0.030549679	7.17E-05	0.000717129	0.866666615	0.730524302	0.027530864	0.125000224	1074.74585	16.56310272	1.19367373
1473	-83.62575965	35.28416755	0	0.223140493	0.161282226	0	0.018143354	0.000143426	0.000681272	0.896790147	0.861828983	0.015925925	0.050571918	1120.481567	13.50371742	5.201607704
1474	-82.3106801	35.81455515	0	0.34710744	0.333751649	0	0.012513895	0.000358564	0.000215139	0.92148149	0.840462327	0.021111112	0.041622356	983.0517578	30.92576218	4.731096268
1475	-83.86399909	34.99741102	0	0.157024801	0.137186706	0	0.056689017	0.002402381	0.011115493	0.899753094	0.657824278	0.013209877	0.162042156	810.2883911	12.83643913	5.105133533
1476	-83.32915406	35.32226103	0	0.024793388	0.225034967	0	0.002330668	0.000143426	0	0.880246878	0.890989363	0.072592594	0.04073235	1261.841553	34.64103699	2.765515566
1477	-83.05927262	35.57602758	0.016528925	0.11570248	0.297608376	0.107438013	0.068700925	0.000968124	0.004553767	0.699506164	0.701598823	0.08654321	0.099722594	1083.830444	15.8715086	1.650301099
1478	-82.97317237	35.66120834	0	0.30578512	0.285381347	0	0.062820464	0.001183262	0.016816666	0.832716048	0.620549738	0.160123467	0.137130708	880.9619751	25.52589798	3.237344503
1479	-82.37086213	35.97987941	0	0.454545468	0.274014831	0	0.023521818	0.000394421	0.000358564	0.894074082	0.796772361	0.021358024	0.083012618	1101.700195	31.96126938	3.644923687
1480	-81.57424141	36.12893447	0	0.165289253	0.206999183	0	0.019326616	0.000143426	0.000107569	0.893456817	0.871357858	0.021975307	0.031181285	717.7605591	11.21127319	1.965245008
1481	-83.17528996	35.57953078	0	0	0.112876043	0	0.002725089	0	0	0.898888826	0.860036075	0.005308642	0.047882009	1746.986938	22.32613754	3.780615091
1482	-83.0873598	35.27856959	0	0.595041335	0.428233355	0	0.019075621	0.00050199	0.000215139	0.888641953	0.835130155	0.024074076	0.066081651	1125.926758	12.5993166	5.492422581
1483	-82.50231583	36.03175668	0	0.371900827	0.392090082	0	0.039513785	0.001398401	0.001039836	0.884320974	0.792389393	0.038765434	0.097799711	788.2911987	28.25720215	4.394962311
1484	-82.64978026	35.65557442	0.008264462	0.008264462	0.042633295	0.008264462	0.082075372	0.008175266	0.009107534	0.605432093	0.31045863	0.119753085	0.357190371	609.3944092	4.533019066	5.057950974
1485	-82.07545969	36.09493462	0.016528925	0	0.150919721	0	0.020760873	0	0.000788841	0.399629623	0.619528413	0.177777782	0.09003976	1806.516724	30.80561256	2.60038805
1486	-83.056832	35.41859219	0	0.280991733	0.37466386	0	0.031015813	0.000394421	0.000107569	0.75555557	0.796673894	0.033086419	0.039480325	1621.264404	19.352005	5.108112335
1487	-81.65112326	36.53679625	0	0.074380167	0.149987444	0	0.031840511	3.59E-05	0.003047797	0.734938264	0.644023716	0.110740736	0.188940778	1214.295532	29.21802521	4.100638866
1488	-83.05594318	35.11978782	0.082644626	0.008264462	0.165334001	0.190082639	0.050449997	0.005557747	0.000215139	0.348518521	0.750404596	0.185555547	0.079976887	962.4690552	8.898893356	0.462002367
1489	-82.85813774	35.70172901	0	0.12396694	0.287783712	0	0.015489978	0.000215139	0.002187242	0.783950627	0.727561593	0.02345679	0.072330207	1267.713989	31.76910782	4.837312698
1490	-82.83509622	35.48675527	0	0.03305785	0.299150199	0.082644626	0.067840368	0.00100398	0.000932267	0.462469131	0.603795826	0.202592596	0.189883024	900.8185425	21.11880875	3.440164566
1491	-82.59361635	35.9287544	0	0.008264462	0.302735835	0.082644626	0.029545698	0.000179282	0.000286851	0.412962943	0.812560439	0.294074088	0.082406953	810.1364746	6.663179874	5.807175159
1492	-84.05077685	35.10205909	0	0.041322313	0.123417832	0	0.071031593	0.010721073	0.000143426	0.430864185	0.689320803	0.056419753	0.05455777	470.3261719	12.05153847	2.194848537
1493	-82.22981334	35.95352051	0.008264462	0.074380167	0.383556247	0	0.013266879	0.000286851	0.000430277	0.590493798	0.823737085	0.126913577	0.093783811	1077.62439	14.37286377	1.179162979
1494	-83.80991379	35.17317117	0	0.0661157	0.238122553	0.140495867	0.035318583	0.001326688	0.001039836	0.776296318	0.83838594	0.055802468	0.076111242	636.1505127	14.38074112	5.325741291
1495	-82.79153568	35.2068836	0	0.12396694	0.285381347	0	0.043959983	0.003334648	0.008533831	0.968395054	0.799179852	0.029382715	0.084826849	795.0928345	9.626535416	4.154548168
1496	-82.56171815	35.82635453	0	0.049586777	0.125354081	0.23140496	0.095593244	0.013410305	0.011581627	0.206543222	0.359201074	0.196172848	0.319545507	678.4830322	22.11273193	4.110301971
1497	-83.75303576	35.45644894	0	0.396694213	0.36605829	0	0.000143426	0	0.000143426	0.908765435	0.702340364	0.000864198	0.008626844	706.2112427	5.023776531	0.79689908
1498	-84.05670772	35.30153864	0	0.504132211	0.370289356	0	0.000250995	0	0	0.897530913	0.871747673	0.009876544	0.031804983	1056.687012	23.68669891	3.872484446
1499	-81.60496353	36.44615889	0	0.23140496	0.29717809	0.049586777	0.038115386	0.000573703	0.000681272	0.79086417	0.671835482	0.065308645	0.178585231	896.1608276	11.7025156	1.183520198
1500	-82.14242669	36.16858035	0	0	0.256696194	0	0.014055721	7.17E-05	0.001828678	0.392345697	0.77327615	0.049629632	0.089986593	1101.1604	6.130104065	5.731271744
1501	-82.39725348	36.01404429	0	0.355371892	0.378930748	0	0.023701102	0.000107569	0.000107569	0.902222216	0.816221774	0.029629629	0.065711774	882.1242065	29.15498543	0.604383051
1502	-83.15332839	35.60769681	0	0.041322313	0.168883786	0	0	0	0	0.821481466	0.848055899	0.05185185	0.056696102	1215.662231	22.09088326	2.990627289
1503	-81.9572566	36.10724533	0	0.413223147	0.234214202	0	0.046147227	0.003478074	0.000430277	0.702345669	0.591783702	0.029506173	0.090201579	1230.599243	11.2113924	1.037842393
1504	-83.31781841	35.34997405	0	0.413223147	0.347161949	0.024793388	0.017605508	0.000394421	0.000752985	0.853086412	0.840417027	0.032345679	0.055214759	918.7956543	7.528944492	5.830018997
1505	-82.2632906	35.84803602	0	0	0.270429194	0	0.000860554	0	0	0.854691386	0.875817657	0.013456791	0.024395488	1591.417847	21.34451294	2.854256392
1506	-82.88901848	35.79633304	0	0.628099203	0.488759011	0	0.025601491	3.59E-05	0.001470114	0.906790137	0.763263226	0.038641974	0.102998756	919.4658203	26.17965889	3.025962591
1507	-82.01452067	36.10643858	0	0.008264462	0.236042887	0.214876026	0.019111477	0.000286851	0.000143426	0.357160479	0.51553607	0.066666663	0.095460266	1465.491943	14.27549839	0.797919273
1508	-81.73463236	36.12641645	0.016528925	0.0661157	0.229983151	0.338842988	0.056545593	0.001075693	3.59E-05	0.29419753	0.712917864	0.110246919	0.076413147	1036.611206	4.525523186	1.238336325
1509	-81.67648651	36.62571417	0.008264462	0.024793388	0.295492858	0	0.010470077	7.17E-05	0.000358564	0.819506168	0.857943475	0.02345679	0.080927923	1041.94751	5.870552063	3.087528229
1510	-81.56994929	36.46115229	0.016528925	0.090909094	0.268313676	0.11570248	0.050916132	0.000430277	0.000788841	0.542839527	0.647797406	0.281604946	0.172363952	845.4963989	4.817893982	0.776629329
1511	-81.793865	36.09561013	0	0.264462799	0.288178146	0.090909094	0.052565526	3.59E-05	0.000107569	0.677901208	0.731912255	0.065185182	0.046987839	1220.718994	11.21262169	4.424105644
1512	-82.8954038	35.52948146	0.008264462	0.016528925	0.104306355	0.289256185	0.131019399	0.008784826	0.004410341	0.404938281	0.405587375	0.090000004	0.251129031	794.9431152	6.64435339	5.182750702
1513	-83.34862601	35.34248212	0	0	0.197855785	0	0.003657356	0	0	0.715061724	0.859201491	0.092839509	0.04525914	1329.584229	16.16752243	4.233454227
1514	-81.66263988	36.28434882	0	0.223140493	0.185485318	0	0.051059559	0.001147406	0.000968124	0.588148177	0.551438808	0.21185185	0.257719725	1135.945679	14.04355049	3.936434746
1515	-82.92669598	35.51213163	0	0.024793388	0.161389798	0.099173553	0.111190788	0.013948152	0.001900391	0.52432096	0.476791352	0.126543209	0.236702114	858.1149292	8.356738091	3.08311224
1516	-83.26048622	35.07650611	0	0.578512371	0.381655842	0	0.018250924	3.59E-05	0.000107569	0.94246912	0.9094401	0.04148148	0.038710527	1063.155273	20.06852531	2.535765171
1517	-83.53333219	35.10888966	0	0.223140493	0.223134562	0	0.014127433	0.000322708	0.000143426	0.921851873	0.884704351	0.023703704	0.044699706	1222.688232	18.2270031	1.511650681
1518	-83.08236237	35.29614589	0	0.404958665	0.463623643	0	0.020796729	0.000358564	0.000143426	0.875679016	0.830266774	0.033703703	0.075401545	945.9234009	33.1910553	2.670849323
1519	-82.97900004	35.53903753	0.016528925	0	0.174943522	0.198347107	0.122736566	0.015740974	0.00100398	0.028395062	0.525071442	0.601358056	0.161058292	804.1400146	9.142149925	1.46419239
1520	-84.03889567	35.31458471	0	0.024793388	0.292660177	0	0.012011904	0	0	0.847037077	0.839952409	0.054444447	0.049321279	1507.942383	14.19624519	4.855234623
1521	-83.16644723	35.50635468	0	0.03305785	0.158843994	0	0.050378285	0.000394421	0.000143426	0.845555544	0.809640288	0.025555557	0.054279443	1401.449097	12.79384041	3.120095253
1522	-81.18788602	36.47408411	0	0.082644626	0.185449466	0	0.023629388	0.000286851	0.013768869	0.846666634	0.665235579	0.021358024	0.179292142	1151.257446	8.772595406	3.626440763
1523	-83.1770061	35.07522354	0	0	0.120656893	0	0.08824268	0.007924271	0.000286851	0.895185173	0.71072495	0.021851853	0.07017985	1252.377563	16.28927803	3.933213711
1524	-81.85203772	36.16406297	0	0.132231399	0.084119186	0	0.097637065	0.012729033	0.001434257	0.756790161	0.462647825	0.028888889	0.198092848	1285.622437	16.09687233	1.925179601
1525	-82.8464104	35.50696379	0.008264462	0.05785124	0.104449786	0.082644626	0.134676754	0.008390405	0.008820682	0.492345691	0.348326325	0.204444453	0.298656911	839.2258911	2.288655043	1.069684386
1526	-84.06022672	35.00951849	0	0.11570248	0.117501527	0	0.075764641	0.000968124	0.000466134	0.945679009	0.751942754	0.020370372	0.091790192	597.2996826	8.49642849	3.486036062
1527	-82.38176646	35.66440592	0	0.082644626	0.418121845	0	0.008928251	7.17E-05	0	0.908518553	0.908303201	0.040864196	0.029513616	1368.139282	25.67433929	2.071467161
1528	-83.91806693	35.38894805	0	0.371900827	0.371329188	0	0.000358564	0.001326688	0	0.90049386	0.90598321	0.023703704	0.049112301	1273.167603	30.04780769	1.536849976
1529	-83.1915712	35.07222099	0.008264462	0	0.114812292	0.082644626	0.092366166	0.013482018	0.000179282	0.643580258	0.726977229	0.138148144	0.061295941	1164.308228	11.04374123	6.17891407
1530	-83.47888207	35.22855353	0	0.214876026	0.197640643	0	0.036752842	0.000788841	0.00150597	0.939999998	0.779563546	0.024074076	0.130476207	726.9074707	15.38257599	2.918958902
1531	-82.72316404	35.71257743	0	0.322314054	0.163505331	0	0.058983829	0.001756965	0.002760945	0.725185156	0.46344769	0.060246915	0.27552405	643.6810913	11.90767765	2.899399281
1532	-83.13743606	35.11930916	0	0.0661157	0.193517163	0.0661157	0.071712859	0.006203162	0.000573703	0.373703688	0.68570435	0.363086432	0.112244673	1199.471436	6.486639977	2.19152832
1533	-81.3973007	36.38777374	0	0.223140493	0.131808236	0	0.051453978	0.001111549	0.003478074	0.899629593	0.611879408	0.029012347	0.218044758	872.0153198	13.46226215	0.841443777
1534	-82.88654565	35.23190939	0.016528925	0.024793388	0.209437415	0	0.025960056	0.00050199	0.000609559	0.803703666	0.827140868	0.155555546	0.083464324	916.4845581	11.16253853	1.843873978
1535	-83.64929348	35.19905575	0	0.132231399	0.152569115	0	0.021442145	0.000681272	0.000143426	0.829012394	0.771248758	0.019876543	0.03013593	1053.842773	18.45549583	3.724081039
1536	-83.45325657	35.51242535	0.23140496	0.090909094	0.192728311	0	0	0	0	0.90814811	0.895333111	0.039629627	0.0437348	1209.663818	38.95233917	2.460330486
1537	-83.54520535	35.62275043	0	0.322314054	0.272580594	0	0	0	0	0.846049368	0.878218174	0.23283951	0.051147532	1015.608337	22.68901062	2.450686455
1538	-82.05609924	36.15899849	0	0.016528925	0.184086919	0.11570248	0.032091506	0.000466134	0.001972104	0.618765473	0.72825098	0.087283954	0.143148094	913.8085327	16.75555801	4.131716728
1539	-83.69512253	35.35525891	0	0.03305785	0.268779814	0	0.023306681	0.001721109	0.001219119	0.945555568	0.839738786	0.009382715	0.051632527	782.1778564	20.77025223	4.832897663
1540	-81.71896042	36.28219902	0	0.099173553	0.210118681	0	0.03858152	0.001147406	0.001541827	0.416790128	0.62228632	0.049876541	0.13479957	1278.076538	13.58034229	0.374452174
1541	-83.5374022	35.15367196	0	0.380165279	0.375488549	0	0.008928251	0.000215139	0	0.958888829	0.925678015	0.019506173	0.033359379	909.7268066	18.61527443	0.926505148
1542	-83.01726138	35.2131893	0	0.454545468	0.356269509	0	0.010219083	0.000143426	0.000143426	0.939999998	0.862174809	0.031481482	0.046785336	888.8337402	22.41093445	0.57708317
1543	-82.92805961	35.76414605	0	0.355371892	0.369392961	0	0.016207106	3.59E-05	0.000537846	0.895432115	0.835147679	0.023333333	0.053617831	1041.485229	37.45370865	1.301829457
1544	-83.4575118	35.57424781	0	0.016528925	0.174656674	0	0.000717129	0.001039836	0	0.843703687	0.893435657	0.062839508	0.051406447	1327.089355	18.4449749	3.753198385
1545	-82.36369989	35.90515505	0.049586777	0.03305785	0.140449643	0	0.064218871	0.012334612	0.012549751	0.404320985	0.49083823	0.324197531	0.263198942	807.5332642	18.78677177	1.406518936
1546	-83.07372477	35.60195931	0	0.504132211	0.429990321	0	0.013410305	7.17E-05	0	0.89493829	0.836794138	0.007654321	0.033429652	1304.427979	28.4587059	4.455900192
1547	-82.16658695	36.10019848	0	0.049586777	0.329771608	0	0.012585607	0.000609559	0.000466134	0.847037077	0.78544265	0.018641975	0.096592076	1353.955933	17.42795753	2.306753635
1548	-83.71594742	35.3468983	0	0.11570248	0.281508833	0	0.016207106	0.000466134	0.000645416	0.919629574	0.871689379	0.006049383	0.037303157	1081.807373	17.926157	4.953986645
1549	-82.86988393	35.68464136	0	0.206611574	0.253289819	0	0.016314676	0.000143426	0.002294812	0.787901223	0.70860976	0.01037037	0.059280597	1280.886475	18.0753746	2.002207518
1550	-83.23520619	34.98743942	0	0.46280992	0.541109383	0	0.000573703	0	3.59E-05	0.987037063	0.967539012	0.02345679	0.021906238	796.5343628	26.31688499	2.503731728
1551	-83.50216887	35.53628524	0	0.181818187	0.128509447	0	0.000681272	3.59E-05	0	0.931234598	0.883574843	0.05259259	0.044165701	1542.684082	27.62514114	5.390944004
1552	-81.94998842	36.05519507	0.008264462	0	0.121051311	0.157024801	0.065796554	0.000752985	0.002581663	0.316543221	0.54378891	0.297407389	0.231359288	1171.60022	6.871166706	2.671009779
1553	-81.49869232	36.4267448	0	0.016528925	0.239915386	0.132231399	0.071210869	0.013374449	0.001792822	0.289135814	0.585532844	0.428024679	0.154530033	893.5654297	7.221338272	5.265753746
1554	-81.77763722	36.06277784	0	0.198347107	0.38807416	0	0.019936176	3.59E-05	0.000107569	0.921111166	0.88397336	0.017407408	0.026198624	815.1948242	17.37851143	2.837585211
1555	-83.03290522	35.77544422	0	0.289256185	0.322134167	0	0.002940227	0	0	0.927530885	0.928756356	0.012222222	0.017944889	854.3280029	21.2430687	4.239925385
1556	-81.15090123	36.38135659	0	0.239669427	0.274696112	0	0.016637383	0.000107569	0.006095593	0.922345638	0.872429132	0.038024694	0.05657959	470.2229309	20.89336205	4.306618214
1557	-82.08271825	36.11447144	0	0.181818187	0.212054938	0.107438013	0.032772779	0.000286851	0.000179282	0.738518536	0.676653624	0.049012348	0.071000509	1456.712158	13.62155342	5.718595028
1558	-83.64290215	35.45141022	0	0.396694213	0.354369104	0	0	0	0.000143426	0.89827162	0.766820431	0.008271605	0.009828009	765.593689	7.47055006	3.280837536
1559	-82.97857562	35.88873774	0	0.024793388	0.211839795	0.03305785	0.037900247	0.000286851	0.001470114	0.202839509	0.748858511	0.671358049	0.122240975	440.549469	13.23728752	0.138841063
1560	-81.64100165	36.21399814	0	0	0.089318372	0.272727281	0.148696616	0.063358314	0.001111549	0.122098774	0.401039809	0.042469133	0.18315272	938.6263428	6.905371666	1.137921095
1561	-81.59117732	36.627626	0	0.11570248	0.127290323	0	0.030800674	0.00100398	0.000968124	0.593456805	0.640755475	0.039753087	0.139927417	1352.022827	24.05244446	2.868749142
1562	-82.16429792	36.00922924	0.049586777	0.247933879	0.203019112	0.03305785	0.065939978	0.004338628	0.000896411	0.82197535	0.639299095	0.077160493	0.207709566	787.9956665	17.8341198	0.984607279
1563	-82.27017676	35.84369294	0	0.330578506	0.261931241	0	0.005055757	3.59E-05	0	0.884074092	0.869814634	0.008148148	0.027402561	1431.516113	19.67544746	4.754192829
1564	-83.39449938	35.30279934	0	0.016528925	0.184624761	0.016528925	0.016458102	0.000215139	0.000143426	0.879135847	0.881890059	0.037777778	0.049389709	786.1390991	17.68528175	0.658265114
1565	-82.1570547	36.09475283	0	0	0.300584465	0	0.004374485	0.000179282	7.17E-05	0.892962933	0.843497634	0.058395062	0.050226547	1557.466797	23.21449661	3.7807796
1566	-82.51070583	35.53793798	0	0.157024801	0.255154371	0.074380167	0.124601096	0.039728925	0.000466134	0.732962966	0.623938203	0.011728395	0.045927692	720.1431274	5.978798866	4.748779774
1567	-83.61363707	35.08848756	0	0.03305785	0.147800207	0	0.008175266	3.59E-05	0	0.837530911	0.869122922	0.024074076	0.039592214	1061.023193	4.724837303	0.179617375
1568	-82.34170567	35.89936585	0.016528925	0.041322313	0.21886766	0	0.068844348	0.014916276	0.001254975	0.549259245	0.596574962	0.364938289	0.191752285	856.9911499	1.002858758	0.224568725
1569	-81.84738514	36.40537056	0.008264462	0	0.130732551	0	0.040159203	0.0036215	0.047330488	0.092345677	0.50091356	0.780123472	0.301444829	651.6549683	4.665287495	2.078357935
1570	-82.10987981	36.08706291	0.008264462	0.223140493	0.198967338	0.024793388	0.027681164	0.000250995	0.000537846	0.760123432	0.718449354	0.067037039	0.083375104	1321.906982	26.77407837	2.02180028
1571	-82.81240875	35.1599725	0.016528925	0.157024801	0.17971243	0.082644626	0.073039547	0.009681236	0.045788661	0.777407408	0.607554197	0.107530862	0.192188263	690.4525757	15.15444183	2.746602774
1572	-82.26489785	35.76293345	0	0	0.076338343	0	0.002976084	0.000215139	7.17E-05	0.890123427	0.870660245	0.04567901	0.043948866	1957.407593	29.17486382	3.186003923
1573	-82.95660931	35.82978726	0	0.46280992	0.376205683	0	0.002223099	0	0.000107569	0.893086374	0.890126646	0.027037036	0.035218917	945.803894	14.51276112	0.202309564
1574	-82.91317078	35.85013684	0	0.454545468	0.394062161	0	0.002545807	3.59E-05	0.000322708	0.923456788	0.871313453	0.029382715	0.05182533	1096.458496	29.81307983	0.105263546
1575	-81.45038878	36.26230502	0	0.157024801	0.251712143	0	0.026031768	0.00050199	0.002940227	0.881111145	0.709447026	0.014938271	0.091125801	1003.148254	17.0754261	5.832224846
1576	-82.56127936	35.88394848	0	0.446280986	0.319660068	0	0.031625371	0.00462548	0.000573703	0.914567888	0.75449723	0.032345679	0.105337746	1028.521851	16.86914253	3.086490393
1577	-82.71438946	35.72214199	0	0.140495867	0.184660614	0.008264462	0.052637242	0.001434257	0.001219119	0.456543207	0.491742104	0.465802461	0.28191781	653.673645	7.386734962	6.070981026
1578	-83.57397482	35.05047713	0	0.132231399	0.189788088	0	0.00200796	0	0	0.917283952	0.886742353	0.01654321	0.041205786	1292.850586	25.18698692	3.572060585
1579	-81.6790941	36.07690316	0	0.495867759	0.281974971	0	0.009752949	0	0.001577683	0.959506154	0.882556319	0.021851853	0.042773128	582.0749512	14.67531872	3.529913664
1580	-83.79793235	35.45111819	0	0.049586777	0.292947054	0.008264462	0.016924236	0.002258955	0.000250995	0.296296299	0.6828596	0.008024692	0.014619261	523.4356079	15.13022041	0.153840169
1581	-82.83387338	35.79262879	0	0.4214876	0.444799036	0	0.020294739	0.000179282	0.001398401	0.885679007	0.792926192	0.022222223	0.091110542	1117.370483	18.75863838	2.527647495
1582	-83.04699773	35.35988257	0	0	0.247947216	0	0.001792822	0	3.59E-05	0.60728395	0.764053822	0.031481482	0.033565585	1399.184082	17.62593651	1.882746935
1583	-82.98369301	35.5038465	0	0	0.086521566	0.289256185	0.206282049	0.050234858	0.002223099	0.117160492	0.346115887	0.188148156	0.16551666	789.2896118	8.681986809	2.995720863
1584	-81.68094059	36.12074936	0	0.239669427	0.263437212	0.132231399	0.094481692	0.013840582	0.000107569	0.677530885	0.74719727	0.035061728	0.048579682	955.6627197	16.40075111	3.152407169
1585	-82.98884846	35.17133751	0	0.090909094	0.19950518	0	0.006920291	0	0	0.801604927	0.824199438	0.043580245	0.046552777	1217.768921	26.54585266	3.641418934
1586	-83.81478291	35.43827314	0	0.404958665	0.285704046	0	0.025673205	0.002796802	0.000215139	0.897283912	0.802047729	0.019259259	0.018337879	540.9945679	17.43286324	1.300159574
1587	-82.498225	35.62692374	0	0.206611574	0.34404245	0.024793388	0.082290508	0.002187242	0.000179282	0.902839482	0.771191955	0.032098766	0.073417172	867.8994751	20.54125595	3.417987823
1588	-81.51054427	36.2721066	0	0.041322313	0.161712497	0.0661157	0.07081645	0.002223099	0.003083653	0.821111143	0.574859202	0.018395061	0.179270878	960.0741577	10.56855965	1.371212006
1589	-82.84291214	35.27465011	0	0.338842988	0.330058455	0	0.003262935	0	0	0.949382722	0.911682904	0.004074074	0.018716538	948.5236816	9.572664261	6.24694109
1590	-83.85239223	35.1062261	0	0.46280992	0.427121818	0	0.000824698	0	0	0.981851876	0.930701852	0.017160494	0.018696195	715.5943604	13.32964325	2.412426949
1591	-82.47955957	35.82779826	0.008264462	0.024793388	0.214529023	0	0.043099429	0.001147406	0.005844598	0.433209866	0.578315675	0.379506201	0.22305654	700.694397	13.21316051	3.385099173
1592	-83.7893025	34.9901675	0	0	0.041916169	0	0.029904263	0.004553767	0.003083653	0	0.31412223	0.001851852	0.060608909	589	0	1.570796371
1593	-82.9620983	35.49820686	0	0.223140493	0.105884038	0.0661157	0.14453727	0.035067588	0.005055757	0.519382715	0.349297702	0.199753091	0.263287723	829.8339233	16.31118011	4.310150623
1594	-82.41634047	35.91013597	0	0.355371892	0.201047003	0	0.044533689	0.004374485	0.00652587	0.906913579	0.59614408	0.116296299	0.223387122	856.3411255	37.23963928	1.401512742
1595	-82.94761528	35.4316647	0	0.65289259	0.413890779	0.016528925	0.011330632	3.59E-05	0.000250995	0.686543226	0.809725821	0.011111111	0.038128439	1247.853638	21.80674362	5.802009583
1596	-82.33299377	35.7548724	0	0.256198347	0.311664104	0	0.00702786	0	0	0.917901218	0.879780889	0.034691356	0.038083129	1545.571411	18.48615837	1.66853404
1597	-82.82388932	35.31662864	0	0.239669427	0.208039016	0	0.009788806	0	0	0.850740731	0.856109858	0.016790124	0.018526515	1149.341919	9.463364601	1.446463704
1598	-82.27544893	35.71975588	0	0.190082639	0.170389757	0	0.013302736	7.17E-05	0	0.854444444	0.858873308	0.02074074	0.030245967	1446.615479	27.66199112	1.581847906
1599	-81.4285617	36.35177292	0.371900827	0.041322313	0.193481296	0.041322313	0.061422065	0.000932267	0.001290831	0.581728399	0.631345868	0.15654321	0.173163816	882.8104858	19.2939167	1.162760973
1600	-81.55659507	36.37282886	0	0.23140496	0.214242175	0	0.047760766	0.000752985	0.001075693	0.826296329	0.680991292	0.017283952	0.084797256	1366.276611	12.551301	5.415179729
1601	-83.45374716	35.18773391	0	0.30578512	0.252285838	0	0.020258883	0.002151386	0.000286851	0.916419744	0.873086631	0.020864198	0.046764992	906.2518921	25.82451057	4.030414104
1602	-83.47217374	35.5120085	0	0.363636374	0.194377705	0	0	0	0	0.873456776	0.883931279	0.038024694	0.037983261	1004.896057	11.45919609	5.790699482
1603	-82.97472324	35.36189189	0	0.181818187	0.212843776	0	0.008246979	0	0	0.842839479	0.795709908	0.047037039	0.034465302	1465.268311	31.1811676	0.319603592
1604	-81.79161977	36.0966952	0	0.438016534	0.302162141	0.132231399	0.05425078	3.59E-05	0.000107569	0.730864167	0.727526009	0.062469136	0.04751306	1237.288086	13.94484138	2.93000865
1605	-83.15458216	35.21642892	0	0.239669427	0.347484678	0	0.029079566	0.000394421	0.000107569	0.92259264	0.851469815	0.032716051	0.043584537	855.6699219	33.20362091	3.73930788
1606	-82.89803659	35.62149306	0	0	0.081071392	0.12396694	0.042131305	0.001685252	0.012872458	0.010246914	0.404165685	0.586913586	0.342271507	829.0445557	2.713893652	0.293573469
1607	-81.24185337	36.53853035	0	0	0.048191044	0.107438013	0.042956006	0.000752985	0.034601457	0.046666667	0.366387725	0.509135842	0.37574321	863.2729492	3.594955444	0.942553878
1608	-83.07504079	35.31157193	0	0.214876026	0.425400704	0.074380167	0.01767722	0.000215139	0.000107569	0.736049354	0.828937054	0.084320985	0.075944796	774.6134033	16.45610046	4.823540688
1609	-83.69738583	35.24574809	0	0.256198347	0.326544523	0	0.016995948	0.000286851	0.000322708	0.902716041	0.887156129	0.009876544	0.027004486	925.7877808	26.5475769	5.157217503
1610	-83.70642995	35.27697303	0	0.17355372	0.226038933	0	0.020689161	0.000215139	0.000179282	0.958395064	0.861684322	0.012222222	0.048687872	933.8565674	12.665205	3.750711203
1611	-82.43884425	35.55891018	0	0.487603307	0.433755249	0.024793388	0.042489871	0.003406361	0.000215139	0.740987599	0.841221571	0.17641975	0.039411437	1040.875488	6.831690788	2.547189236
1612	-83.62076454	35.35203624	0	0.363636374	0.216321841	0	0.004159346	0.000215139	7.17E-05	0.888518512	0.896057606	0.003333333	0.020218225	912.8795166	25.04133034	4.183138371
1613	-82.85129917	35.59923697	0	0.165289253	0.202409551	0	0.035390299	0.000358564	0.000645416	0.815061748	0.627733588	0.038641974	0.139217257	1228.914429	23.72706223	0.997885942
1614	-83.19242443	35.40830256	0	0.413223147	0.321381181	0.049586777	0.084441893	0.012298755	0.000466134	0.749876559	0.641542375	0.045061726	0.108568124	811.5171509	21.11717796	5.707001686
1615	-82.54884923	35.86819041	0	0.371900827	0.286206037	0.008264462	0.049266737	0.003657356	0.001362544	0.861604929	0.708382249	0.09259259	0.143273383	964.6303711	24.12544823	2.38160038
1616	-83.99488132	35.11714722	0	0.049586777	0.126465634	0.247933879	0.051740829	0.021011868	0.003227079	0.290740728	0.758393884	0.135185182	0.086292021	524.6479492	3.701570272	2.247189999
1617	-81.91673467	36.24001695	0	0.132231399	0.285345465	0.0661157	0.03879666	0.000645416	0.000752985	0.816049337	0.742178559	0.069876544	0.120595962	951.6936035	11.96827316	4.092273712
1618	-82.40333394	35.6590469	0	0.586776853	0.481085747	0	0.003478074	7.17E-05	0	0.912345648	0.912915468	0.019012347	0.023645105	951.6616211	29.6497879	4.955341816
1619	-83.70401952	35.12776415	0	0.297520667	0.313313484	0	0.008533831	0	0	0.93580246	0.910854399	0.011111111	0.020595497	1085.719971	16.53754425	1.603338242
1620	-83.01175311	35.74120258	0	0.148760334	0.326867223	0.099173553	0.013984008	0.000215139	0	0.782962978	0.915760338	0.048765432	0.023396365	692.5010986	21.75001717	2.470174074
1621	-82.14907406	36.07351329	0	0.297520667	0.303596407	0	0.016350532	0.000609559	0.000358564	0.885308623	0.78376627	0.017654322	0.087109432	1347.192261	16.05043602	3.982604265
1622	-81.37305156	36.56420454	0	0	0.088278532	0	0.061386209	0.000752985	0.00663344	0.572469115	0.434987754	0.03382716	0.301663041	850.7356567	13.45129585	4.91582489
1623	-82.77254098	35.59636455	0	0.545454562	0.308401167	0	0.031876367	0.000537846	0.001792822	0.903827131	0.694833755	0.02	0.106230527	1055.071167	5.052237511	0.517888069
1624	-83.63938377	35.25397404	0.008264462	0.107438013	0.267345548	0.082644626	0.02843415	0.000430277	0.000717129	0.759382725	0.84728837	0.172469139	0.048360072	856.2054443	22.93062973	2.642683029
1625	-82.65864343	35.51719502	0	0.528925598	0.29502672	0.024793388	0.080533542	0.010147369	0.004589623	0.764691412	0.604605436	0.07	0.109759122	712.6470947	17.90527725	6.188547134
1626	-83.57563743	35.37132885	0	0.239669427	0.202050984	0.024793388	0.036896266	0.001183262	0.000179282	0.71790123	0.756328046	0.061358023	0.034658097	637.6906738	17.30072021	1.277795076
1627	-81.17954694	36.45921891	0	0.11570248	0.13245365	0.107438013	0.034601457	0.000358564	0.010505934	0.612469137	0.626009047	0.321481466	0.206691936	958.1143188	25.95279503	1.584584832
1628	-83.5035799	35.53589444	0	0.140495867	0.136290297	0	0.000609559	0	0	0.927407384	0.88417542	0.04765432	0.043911412	1524.035645	28.26251411	6.022132397
1629	-82.23382364	35.87032546	0	0.570247948	0.3942056	0	0.008569687	0.001147406	0.000250995	0.919382691	0.853655219	0.023703704	0.050454021	997.3825073	17.0433979	0.234512001
1630	-82.75450862	35.57025199	0	0.107438013	0.313779622	0	0.031302664	0.00050199	3.59E-05	0.513209879	0.709495068	0.016666666	0.111071244	930.9656982	5.036249638	2.200624228
1631	-82.54101288	35.96526364	0	0.03305785	0.282154262	0	0.035246871	0.004446197	0.000609559	0.816790164	0.734274805	0.033209875	0.068372093	1295.41394	23.78922653	2.154783726
1632	-82.72833795	35.53293253	0.008264462	0.05785124	0.156979457	0.198347107	0.127899885	0.015561691	0.003908351	0.228641972	0.432049096	0.141481489	0.183593795	659.013916	8.485917091	5.09611845
1633	-83.54397402	35.11137546	0	0.016528925	0.179353863	0	0.012478038	0.000286851	0.000968124	0.921604931	0.880539119	0.033086419	0.042166077	1265.914185	17.93769264	2.917816162
1634	-83.27800326	35.13008397	0	0.05785124	0.350424886	0	0.034135323	0.001792822	0.002545807	0.947654366	0.869064271	0.036543209	0.047699384	773.8270874	37.65557098	3.116265059
1635	-81.58387853	36.42436901	0	0.132231399	0.362365097	0	0.021836566	0.000179282	7.17E-05	0.714814842	0.779502034	0.051481482	0.067071989	1517.890137	12.63061333	2.64753294
1636	-83.73708866	35.0490462	0	0.008264462	0.2105131	0.016528925	0.050987843	0.003083653	0.0036215	0.655432105	0.7146734	0.233703703	0.160882145	653.7488403	24.78553772	3.471837997
1637	-82.70314198	35.49787869	0	0.264462799	0.210548967	0.05785124	0.079565421	0.001756965	0.005772885	0.480987668	0.541227996	0.182839513	0.184088498	686.1038818	10.5844059	5.468806744
1638	-83.20799942	35.27583735	0	0.049586777	0.366667867	0.008264462	0.019111477	0.000896411	0.001039836	0.602222204	0.83777982	0.261604935	0.07533589	772.953125	11.67979336	1.107953668
1639	-83.8835644	35.11432359	0	0.34710744	0.200258166	0	0.004302772	0	7.17E-05	0.901358008	0.908005893	0.005925926	0.021825328	860.7330933	19.60355377	5.114530087
1640	-82.76680562	35.41873214	0	0.132231399	0.301409155	0	0.016493957	0.000143426	3.59E-05	0.859135807	0.784780681	0.016666666	0.033548478	1397.427002	24.33862877	4.235602856
1641	-81.66443143	36.26072392	0	0.297520667	0.198537052	0.03305785	0.058374271	0.002904371	0.001362544	0.768271625	0.541380525	0.075802468	0.270147949	1082.877563	16.42900085	5.431833267
1642	-83.24844469	35.22073487	0.008264462	0.016528925	0.375882953	0.05785124	0.007529851	0.000107569	0.000250995	0.679876566	0.885150969	0.180617273	0.040259376	894.8826904	23.43796921	3.802386999
1643	-83.26453146	35.08235764	0	0.330578506	0.363297343	0.107438013	0.019219046	0.000107569	0.000322708	0.88827163	0.904233694	0.031604938	0.042541493	992.2461548	21.73645782	0.64304322
1644	-83.56720041	35.50100544	0	0.454545468	0.378679752	0	0	0	0	0.923703671	0.908334196	0.00345679	0.018558878	864.2401123	22.51587486	1.35155499
1645	-83.74209547	35.37422752	0	0.595041335	0.30115816	0	0.009286815	0.000250995	0.000250995	0.878765404	0.878589392	0.022962963	0.025038142	1002.296387	24.10149384	0.208242536
1646	-82.16889712	36.05254629	0	0.553718984	0.435368776	0	0.028039729	0.000573703	0.000286851	0.899012387	0.78087616	0.038271606	0.105482914	924.9690552	27.1318512	5.402992725
1647	-83.70240545	35.17517641	0	0.11570248	0.19089964	0.03305785	0.016350532	0.000286851	0	0.894320965	0.861908555	0.058395062	0.022352397	996.3224487	31.89452744	2.039507151
1648	-83.06236324	35.34859179	0	0.107438013	0.284233928	0	0.003800782	0	3.59E-05	0.874691367	0.829833984	0.04234568	0.033253964	1187.674194	20.58294868	1.190292954
1649	-82.61587299	35.64685393	0	0	0.10355337	0.049586777	0.107641004	0.022840546	0.003836638	0.202098772	0.419493765	0.564567924	0.160714775	630.9727173	4.798930168	5.287356377
1650	-81.64647658	36.35093889	0	0.11570248	0.204704359	0	0.006382445	7.17E-05	0.002940227	0.699629605	0.580776751	0.049259257	0.105139859	1353.185059	20.03633308	4.673653126
1651	-83.50747707	35.56334087	0	0.214876026	0.098712757	0	0.001111549	0.00100398	0	0.816049337	0.891857684	0.077901237	0.047791392	1919.577881	42.63504028	5.771370411
1652	-82.97160606	35.71540581	0	0.247933879	0.402165741	0	0.014235003	0.000107569	0.000537846	0.897530913	0.830469728	0.026913581	0.080251053	1230.042603	17.08992767	3.52498126
1653	-82.41347436	35.81885561	0	0.297520667	0.435404629	0	0.008354548	0.000250995	0	0.816666663	0.843027413	0.009876544	0.03976097	1204.064575	19.59761238	4.934788704
1654	-81.6871978	36.59666412	0	0.05785124	0.269138366	0	0.00462548	7.17E-05	0.000573703	0.883456826	0.840373516	0.09592592	0.069081329	1344.702515	25.58543396	1.157639146
1655	-84.04013175	35.24905332	0	0.041322313	0.291763783	0	0.000358564	0	0	0.856666625	0.88016504	0.021111112	0.025304453	1255.663208	28.90164375	2.559844255
1656	-82.78488324	35.53334773	0	0.289256185	0.26623401	0	0.047258776	0.001362544	0.000286851	0.788641989	0.725094974	0.048888888	0.120019414	848.013855	20.19240379	0.417719871
1657	-81.69065609	36.35545586	0.024793388	0.198347107	0.320054501	0.082644626	0.017892359	0.000143426	0.000788841	0.567777812	0.718712866	0.153703704	0.105731659	1118.03479	20.17539406	1.43133378
1658	-81.09579735	36.53958115	0	0	0.09440998	0.165289253	0.047007781	0.001326688	0.007314712	0.100000001	0.549818277	0.569382727	0.317804337	884.9818115	4.775216103	2.855721951
1659	-82.95747534	35.22142836	0	0	0.214027032	0.008264462	0.012549751	0	0.000107569	0.2002469	0.774204075	0.504691362	0.127969861	1082.038696	4.6444664	3.276061058
1660	-82.98165607	35.30178076	0	0.008264462	0.20538564	0	0.000645416	0	0	0.762469113	0.820156276	0.028395062	0.035340052	1490.276855	19.2187252	2.063810825
1661	-81.72615864	36.27304176	0	0.132231399	0.224461257	0	0.045071535	0.001183262	0.001721109	0.436172843	0.589371204	0.248765424	0.165107951	1207.100586	7.886676311	2.84747529
1662	-83.19570997	35.54443288	0	0.4214876	0.334468782	0	0.001326688	0	0	0.933209836	0.903056562	0.019629629	0.03163068	1259.037476	23.87448502	4.345763683
1663	-81.5599698	36.56235265	0.041322313	0.016528925	0.363978624	0.074380167	0.031876367	7.17E-05	0.001541827	0.181851849	0.724989176	0.629629612	0.128908411	985.0326538	1.791055083	3.017689466
1664	-81.36895348	36.55367399	0.008264462	0.0661157	0.113915883	0	0.054179069	0.000358564	0.001685252	0.798024654	0.534864306	0.049135804	0.203540608	829.0010376	3.070261002	3.540961027
1665	-82.77074089	35.55259464	0	0.165289253	0.266090572	0	0.055075478	0.004302772	0.000645416	0.865308583	0.691990376	0.032345679	0.119346246	1070.449951	6.828807831	3.483794928
1666	-81.66215912	36.55058577	0.090909094	0.024793388	0.168991357	0	0.021083582	3.59E-05	0.003119509	0.125432104	0.690659344	0.677160501	0.176618904	1020.353088	11.4493351	1.232667923
1667	-82.97394867	35.74298422	0	0	0.40894258	0	0.009752949	0	0.000394421	0.84185189	0.882030189	0.030246913	0.045777429	1220.05835	11.93353748	2.887945414
1668	-82.36363359	36.05727163	0	0.223140493	0.282046676	0	0.012191187	0	0.000179282	0.730246902	0.791846633	0.006790123	0.056303572	1137.168335	21.56621552	0.850257337
1669	-81.92273153	36.1009795	0.008264462	0.024793388	0.145361975	0.05785124	0.088744663	0.013302736	0.000430277	0.274814814	0.479456306	0.369629622	0.144600764	1156.792114	6.440346241	4.334733963
1670	-83.02709005	35.43911749	0.140495867	0.107438013	0.316110283	0	0.06941805	0.007601563	0.000466134	0.703456819	0.675414503	0.04567901	0.084975727	1317.498901	37.18194199	2.192878008
1671	-82.82542841	35.16225163	0	0.53719008	0.215999141	0	0.06597583	0.00914339	0.02190828	0.958765388	0.726237059	0.029999999	0.121249244	759.0111084	9.171573639	5.689730167
1672	-83.27642908	35.047131	0	0.041322313	0.295456976	0.049586777	0.014557711	0.000466134	0.000179282	0.884691417	0.898745656	0.030987654	0.052736141	1245.248779	17.58194923	0.974106193
1673	-83.34072346	35.32134664	0	0.165289253	0.17533794	0	0.003442217	7.17E-05	0	0.89271605	0.890952468	0.015925925	0.042581722	1163.945313	26.04026222	4.898467064
1674	-83.72647395	35.33367381	0	0.049586777	0.247660369	0	0.013840582	0.00050199	0.000752985	0.884444416	0.864689112	0.010864197	0.040918212	843.114624	18.54298592	5.702414036
1675	-84.0836029	35.31183773	0	0.487603307	0.494137466	0	0.000143426	0	0	0.906543195	0.907528758	0.022222223	0.018269453	856.2936401	16.90047455	4.634339809
1676	-83.05144546	35.45019119	0.074380167	0.016528925	0.304600388	0.049586777	0.098641038	0.009250959	0.000537846	0.433086425	0.624601185	0.377037048	0.12024828	929.5564575	12.1038723	1.554494619
1677	-83.21132385	35.3000043	0.008264462	0.074380167	0.304170102	0.016528925	0.041414179	0.010111514	0.001290831	0.758024693	0.794749141	0.134320989	0.076177813	725.0614624	25.03086853	3.055439949
1678	-81.11872343	36.43833621	0.049586777	0.223140493	0.169744343	0.016528925	0.039621357	0.000466134	0.00613145	0.531111121	0.685580015	0.285185188	0.152394474	923.515686	9.007079124	5.221022606
1679	-82.10700513	35.94998028	0.016528925	0.0661157	0.233783931	0.214876026	0.037828535	0.007673276	0.002832658	0.396296322	0.717954099	0.065925926	0.085270241	790.2878418	8.663470268	3.890072823
1680	-82.83925923	35.7228897	0	0.181818187	0.347663939	0.090909094	0.023378393	0.000179282	0.000932267	0.623086452	0.735819042	0.092222221	0.071089737	1104.081909	18.10941887	4.087109089
1681	-81.23077623	36.51492867	0.049586777	0.17355372	0.06891606	0	0.055900175	0.001326688	0.030764818	0.633703709	0.401931196	0.076666668	0.341151685	909.7825317	20.73030472	0.357508808
1682	-81.99688596	36.08431452	0.008264462	0.024793388	0.301803589	0.148760334	0.045430098	0.000681272	0.000250995	0.628395081	0.633622408	0.181358039	0.103637248	970.9941406	22.91999817	1.022298336
1683	-81.33609936	36.49786698	0.024793388	0.148760334	0.164796159	0	0.047187064	0.000430277	0.004231059	0.356913567	0.651842415	0.38938272	0.14122659	802.7796021	21.52464867	5.367144585
1684	-83.66739748	35.2466517	0	0.338842988	0.338448852	0	0.006561727	0	7.17E-05	0.879999995	0.891611695	0.015679013	0.01827269	921.4072266	19.03809738	4.811542034
1685	-83.89923632	35.01755543	0	0.30578512	0.179497287	0.107438013	0.036250852	0.001075693	0.005665316	0.68469137	0.735655844	0.035679013	0.139406353	604.7553711	3.145283461	4.526231766
1686	-81.68406972	36.58084927	0	0.041322313	0.208433434	0	0.003191222	0.000107569	0.001649396	0.749506176	0.781630695	0.116419755	0.097793244	1388.609741	10.94773769	4.182482243
1687	-83.03560813	35.59614489	0	0.429752052	0.276202083	0.0661157	0.066119261	0.003047797	0.01678081	0.801234603	0.650478542	0.037407409	0.146915719	1070.5802	14.44941616	5.005651951
1688	-83.20718191	35.12290075	0	0.181818187	0.227724195	0	0.008748969	7.17E-05	0	0.931234598	0.898938	0.018395061	0.039637987	1201.475342	15.88261509	5.598815918
1689	-83.2522553	35.10374465	0	0.636363626	0.335401058	0	0.014629424	0.000107569	0.000466134	0.929135799	0.899818718	0.029629629	0.044069074	1020.410339	17.01774025	0.980166137
1690	-81.93410297	36.20551701	0	0.024793388	0.1695292	0.03305785	0.026139338	0.000932267	0.000466134	0.753209829	0.719484508	0.08407408	0.108015165	1231.204102	26.22879791	0.125885174
1691	-82.97250412	35.40818372	0	0.330578506	0.445301026	0	0.000358564	0	3.59E-05	0.815432131	0.840145648	0.017283952	0.017090017	1434.091797	15.04867554	5.08503437
1692	-83.82457007	35.21983507	0	0.132231399	0.244971141	0	0.052135251	0.015884399	0.009968088	0.959259272	0.740261674	0.019382717	0.089931577	664.2880859	7.021281242	1.199161649
1693	-81.57223169	36.11459805	0	0.4214876	0.248879492	0	0.020545734	0.000215139	0.000215139	0.948765397	0.887374818	0.014444444	0.026775625	669.3522339	14.92217541	0.683310568
1694	-83.56282893	35.22370446	0	0.016528925	0.202660546	0	7.17E-05	0	0	0.900370419	0.907648563	0.028641975	0.03414952	1331.109985	24.08102608	2.72825408
1695	-83.47009704	35.02910804	0	0.05785124	0.275520802	0	0.002760945	0	0	0.904567897	0.902310789	0.033333331	0.038854778	1201.364624	23.24541664	2.896309376
1696	-82.53312361	35.52561897	0	0	0.194019154	0.157024801	0.136326149	0.042095449	0.002115529	0.617654324	0.592381537	0.016296295	0.059119701	679.2318726	9.013112068	2.169430733
1697	-83.27128319	35.17236469	0	0.53719008	0.399046212	0	0.019900318	0.000537846	0.001075693	0.897901237	0.867063701	0.031604938	0.051498912	1101.450684	21.37434196	4.745186806
1698	-81.2908702	36.46870272	0.016528925	0	0.073039547	0	0.050736848	0.000788841	0.008677256	0.117037036	0.457686931	0.875555575	0.306143612	882.4005737	14.92111874	4.204568386
1699	-84.0158917	35.33925719	0	0	0.167808101	0	0.015991969	0	0	0.807283938	0.846864879	0.049629632	0.051836886	1416.358398	21.01962662	2.40066576
1700	-82.86927806	35.76789796	0	0.0661157	0.469360679	0.107438013	0.024884364	0.000466134	0.007529851	0.184444442	0.706621647	0.320246935	0.11988534	714.3261719	15.61557102	4.820021152
1701	-83.49629025	35.25528988	0	0.239669427	0.228513032	0	0.009788806	0.000215139	0.000466134	0.951728344	0.89774704	0.015185186	0.053446759	828.5170288	17.68179512	0.288097113
1702	-82.96844102	35.55734651	0	0.206611574	0.13840583	0	0.086019576	0.004733049	0.00512747	0.911111116	0.493547559	0.041111112	0.260334283	916.576416	16.05400085	1.380686045
1703	-83.55212348	35.24203538	0	0.041322313	0.20190756	0	3.59E-05	0	0	0.899135828	0.914217472	0.024814816	0.032078229	1298.338867	20.33486366	1.220703483
1704	-82.85266131	35.2026677	0	0.132231399	0.235612601	0	0.015848542	0.001075693	0.000250995	0.96901238	0.914123178	0.022839505	0.032372277	828.5452271	10.79071617	3.689563274
1705	-82.90350238	35.22893555	0	0.206611574	0.210656539	0	0.009752949	7.17E-05	0.00050199	0.926543176	0.845230937	0.042469133	0.063092612	939.9040527	20.50244904	1.475990176
1706	-82.84302379	35.38860011	0	0.619834721	0.34752053	0	0.002223099	3.59E-05	0	0.892222226	0.815683126	0.033086419	0.033360764	1228.256104	15.42888927	0.4875561
1707	-81.83859046	36.07117103	0	0.016528925	0.278963029	0.17355372	0.03686041	0.000752985	0.000107569	0.804691374	0.827815413	0.036790121	0.051878031	1244.748779	15.09688282	5.613161564
1708	-82.41617651	35.89035759	0	0.355371892	0.248126507	0	0.033382338	0.000717129	0.003764925	0.946049333	0.67724818	0.033703703	0.196333155	1096.024902	22.87793732	0.563131869
1709	-81.71985732	36.41883374	0.082644626	0.0661157	0.269030809	0	0.034637313	0.000107569	0.000968124	0.404938281	0.685481548	0.517530859	0.180309772	1071.646362	14.01716042	1.261622429
1710	-83.82168313	35.34278023	0	0.11570248	0.220050916	0.024793388	0.045932088	0.007780845	0.00150597	0.730987608	0.685441732	0.034814816	0.075103797	622.8829346	17.23791885	0.291684061
1711	-81.72324872	36.31874379	0	0.03305785	0.148194626	0.024793388	0.038545664	0.001470114	0.001039836	0.830246866	0.674777389	0.054320987	0.124328911	1318.914673	25.42025948	4.537685871
1712	-82.59320251	35.57281807	0	0	0.036752842	0.17355372	0.24826993	0.080856249	0.012227043	0.364074051	0.331425846	0.021234566	0.068540849	640.6552124	7.420170784	6.007712364
1713	-83.32666483	35.21624121	0	0	0.18932195	0	0.057943992	0.003980064	0.002725089	0.425679028	0.647615731	0.465802461	0.199753568	679.4437866	23.34068298	2.018767118
1714	-81.24454103	36.52666557	0.016528925	0.03305785	0.070242748	0	0.043852415	0.000896411	0.031697083	0.529999971	0.406158417	0.089135796	0.326179653	903.6907959	18.1565361	6.277222633
1715	-83.20028607	35.29176673	0	0.561983466	0.289468974	0	0.062139194	0.017103517	0.001792822	0.890617311	0.739681959	0.01308642	0.101649635	904.8650513	18.32567978	0.408906013
1716	-83.63007039	35.06967671	0	0.03305785	0.175086945	0.11570248	0.01427086	0.000107569	0	0.682098746	0.857438147	0.083086424	0.051546536	1133.681763	21.22871971	2.028655529
1717	-83.1374639	35.24430992	0	0.595041335	0.371974617	0	0.024848506	0.000250995	0.003155366	0.918888867	0.870808661	0.029012347	0.04819455	844.6376953	25.20721054	0.88813597
1718	-83.6964588	35.35945349	0.024793388	0.016528925	0.274731964	0.05785124	0.026641328	0.001721109	0.001326688	0.551728427	0.832314432	0.270246893	0.058330022	665.307251	14.68648434	1.013700366
1719	-81.69688851	36.4407235	0	0.206611574	0.272293746	0	0.027645309	0.000107569	0.000573703	0.875925899	0.75272733	0.081975311	0.134821773	1113.039185	14.82318211	4.932925701
1720	-83.53029783	35.17049214	0.049586777	0.404958665	0.328516632	0	0.010039801	0.001290831	0	0.920246899	0.920559943	0.028148148	0.04108974	850.8949585	17.8049984	2.334732056
1721	-82.55720894	35.89728713	0	0.520661175	0.262038797	0	0.040804617	0.005737029	0.000537846	0.904197514	0.724661767	0.030370371	0.108089596	1071.440674	18.1756897	2.570563793
1722	-82.70487372	35.53028153	0.016528925	0.132231399	0.122342139	0.181818187	0.13403134	0.014808706	0.006023881	0.370123446	0.395644277	0.180740744	0.20256044	700.9207764	5.704297543	2.304352522
1723	-83.879601	35.23202588	0	0.12396694	0.221413463	0	0.003657356	7.17E-05	0.000215139	0.94246912	0.920830369	0.021604938	0.022667715	945.2580566	12.46581554	1.497848153
1724	-81.25630689	36.52947882	0	0	0.060920075	0.074380167	0.035282727	0.000681272	0.033489905	0.189382732	0.434283137	0.029629629	0.309778541	863.444397	5.865519047	0.732786953
1725	-82.1300275	36.15467602	0	0.404958665	0.320018649	0	0.013912295	0.000286851	0.000717129	0.753456831	0.809153438	0.01037037	0.06044431	1242.393921	19.52752495	1.796513557
1726	-83.67869535	35.27838734	0.024793388	0.016528925	0.270823628	0.090909094	0.017999928	0.000645416	0.000143426	0.872098744	0.873376906	0.024074076	0.038199641	614.3490601	2.388438702	4.122642994
1727	-83.78734746	34.96265603	0	0.099173553	0.110832229	0.190082639	0.057226863	0.011330632	0.000717129	0.543456793	0.473853141	0.090370372	0.064253084	635.3821411	6.616388321	4.09700346
1728	-83.17107282	35.25394666	0	0.247933879	0.411954522	0	0.009179247	0.000322708	0.000250995	0.934938252	0.891905308	0.023950618	0.037820056	881.1984253	18.49791908	3.629562855
1729	-83.69750724	35.17439155	0	0.082644626	0.192549035	0	0.015131414	0.000286851	0	0.907407403	0.843986273	0.021975307	0.023063941	1015.246094	17.47094536	5.665705681
1730	-83.96734571	35.39373553	0	0.272727281	0.295205981	0	0	0.00050199	0	0.884074092	0.877484918	0.016172839	0.048914418	1400.82251	43.60618973	0.978993237
1731	-83.94790217	35.41470934	0	0.247933879	0.383556247	0	7.17E-05	0.002187242	0	0.915679038	0.908226013	0.012222222	0.027937954	874.3865967	22.07499504	5.516729355
1732	-81.45502261	36.31924384	0	0.256198347	0.177991316	0	0.047043636	0.000681272	0.004697192	0.885185182	0.581850767	0.025555557	0.246501461	907.9956665	8.270656586	3.829513788
1733	-83.59772607	35.4377316	0	0.264462799	0.157445595	0	3.59E-05	0	0.000250995	0.866296291	0.594797254	0.022592593	0.016913867	567.3708496	2.966002464	0.705877066
1734	-81.60740007	36.29148057	0.0661157	0	0.282727957	0.05785124	0.03757754	0.000645416	0.002115529	0.077407405	0.661564112	0.649135828	0.149278283	925.2637939	17.33586502	4.01756382
1735	-83.50030256	35.23084073	0	0.099173553	0.196744233	0	0.025027789	0.000752985	0.001183262	0.971481502	0.850389302	0.022098765	0.083742201	782.9956055	6.684797287	2.685359716
1736	-83.0338566	35.73443856	0	0.099173553	0.336118191	0	0.020043746	0.000250995	0	0.852345645	0.903592825	0.095308639	0.024784317	713.338623	4.1883564	3.70033288
1737	-81.48993886	36.38909497	0.0661157	0.016528925	0.105633043	0.05785124	0.120621033	0.035462011	0.001721109	0.250617266	0.426691473	0.287530869	0.249997228	946.1941528	10.00990677	2.647608042
1738	-81.53370451	36.55483099	0	0.099173553	0.291010797	0.008264462	0.036250852	0.000143426	0.00100398	0.712962925	0.668449759	0.09950617	0.181574747	936.5877686	14.80677509	4.01396513
1739	-82.40186826	35.97722293	0.008264462	0.140495867	0.255512923	0	0.030657249	0.000466134	0.000466134	0.839259267	0.752438903	0.058271602	0.119408667	912.1889038	14.756814	2.653297186
1740	-81.55568489	36.35808663	0	0.074380167	0.226182371	0.198347107	0.063681021	0.001039836	0.001326688	0.65370369	0.659706891	0.00691358	0.117092788	1259.508667	20.69051743	2.689118624
1741	-83.55918034	35.11461615	0.148760334	0.12396694	0.138513386	0	0.011904335	0.000322708	0.001541827	0.914938271	0.871868849	0.025432099	0.041203938	1311.796143	13.27725124	1.383560658
1742	-83.10012859	35.65678428	0	0.429752052	0.377675772	0	0.000824698	0	0	0.904197514	0.876349807	0.016049383	0.023199407	1026.852295	10.98982334	5.795285225
1743	-81.61425133	36.18474325	0.008264462	0.008264462	0.158951551	0.049586777	0.114668868	0.008103553	0.001290831	0.117283955	0.496644795	0.647407353	0.230447084	961.3922729	1.942890167	4.925337315
1744	-82.84075785	35.37643859	0	0.363636374	0.345907003	0	0.003478074	0	0	0.811851859	0.803571641	0.029259259	0.038644411	1497.607544	24.34482002	5.134459496
1745	-82.88685423	35.48929496	0.008264462	0.008264462	0.126214638	0.107438013	0.106601171	0.009215103	0.02782459	0.098148145	0.401464701	0.535061717	0.248975903	813.086853	6.145904541	3.339816332
1746	-82.31198082	35.85964797	0	0.404958665	0.28394708	0	0.02843415	0.000860554	0.00150597	0.932222188	0.75880897	0.010246914	0.099606544	1067.293701	10.67166424	5.471957207
1747	-83.77402531	35.17348453	0	0.34710744	0.386962593	0	0.012872458	7.17E-05	0.000394421	0.949382722	0.918706834	0.018765431	0.032351933	802.3466187	41.80148697	1.342004418
1748	-83.48831119	35.07514454	0	0.272727281	0.380257457	0	0.000322708	3.59E-05	0	0.939629614	0.918704987	0.041111112	0.034677979	1377.917236	27.39211464	1.757816672
1749	-82.88038724	35.28128786	0	0.479338855	0.351070315	0	7.17E-05	0	0	0.892839491	0.87480092	0.014320987	0.019779926	1127.046509	4.438869476	4.532809258
1750	-81.93347236	36.07083811	0.157024801	0.12396694	0.119545341	0	0.091505609	0.015238984	0.001039836	0.418765455	0.517134845	0.353703678	0.174061224	1213.398071	4.468995571	1.235236645
1751	-83.72909237	35.30286321	0.008264462	0.049586777	0.243285879	0	0.003657356	7.17E-05	3.59E-05	0.903333366	0.89835912	0.041851848	0.024580887	1195.358154	30.74162292	2.410610199
1752	-82.33516526	35.87749376	0	0.586776853	0.335329354	0	0.040159203	0.00200796	0.000645416	0.939753115	0.761998653	0.022839505	0.114715435	1051.068115	23.35096931	0.562067807
1753	-82.09220733	36.07605289	0.008264462	0.0661157	0.244505003	0.082644626	0.025888342	0.000215139	0.000645416	0.704197526	0.717170477	0.219135806	0.107843637	1147.751343	25.70977211	2.221822977
1754	-83.1358486	35.25387203	0	0.553718984	0.35960415	0	0.029617412	0.001147406	0.003729069	0.925802469	0.831644535	0.022469137	0.076974891	886.1367798	23.33855057	0.019021621
1755	-81.6535896	36.57203711	0	0	0.136648864	0	0.010828642	0.000250995	0.003549787	0.611234546	0.6464746	0.292716056	0.191442505	1433.198975	18.99971199	3.430366516
1756	-82.29890755	36.00621553	0.049586777	0.016528925	0.206640616	0	0.034709025	0.000824698	0.001434257	0.341604918	0.686747909	0.505802453	0.197239354	799.4865112	10.1293354	3.74295187
1757	-83.75309814	35.23914778	0	0.380165279	0.300046623	0	0.007386425	0.000107569	0.000394421	0.936790168	0.90572381	0.009259259	0.02658329	1000.057678	23.03494453	2.602748632
1758	-82.45762573	35.94816524	0	0.0661157	0.307576478	0	0.016995948	0.000430277	0.000537846	0.797283947	0.76591754	0.021358024	0.055934623	1341.329712	12.76079845	3.995521069
1759	-81.94414755	36.04827202	0	0.11570248	0.088063397	0.03305785	0.069633186	0.001039836	0.002115529	0.682098746	0.511612177	0.178765431	0.248601869	1162.926758	3.835050821	5.15626955
1760	-83.10567245	35.17046827	0	0.23140496	0.155401766	0	0.043529708	0.002151386	0.000358564	0.863703668	0.71968466	0.027901234	0.115118131	1282.060303	21.76834297	5.049296856
1761	-83.52533971	35.17212722	0.049586777	0.008264462	0.333464801	0	0.010039801	0.001326688	0	0.910000026	0.919214487	0.02345679	0.038869575	1033.450439	14.2667141	3.633051872
1762	-81.58427838	36.62787574	0	0.165289253	0.124063253	0	0.029868407	0.000968124	0.001147406	0.538641989	0.650200665	0.04851852	0.13025707	1420.431763	7.992302895	3.995987415
1763	-82.50537432	35.89164867	0	0.041322313	0.316827416	0.181818187	0.03445803	0.000752985	0.00050199	0.351975322	0.771590948	0.167407393	0.12785843	885.3980103	6.715237617	3.49475646
1764	-81.65323375	36.11441509	0	0.041322313	0.27136147	0.107438013	0.072465844	0.005306752	0.000250995	0.626049399	0.754363537	0.074814819	0.064784318	1046.919434	13.11504936	2.761761665
1765	-84.0394347	35.31328871	0	0	0.289863378	0	0.011617484	0	0	0.78320986	0.840471089	0.062098764	0.049037404	1504.727295	16.7812233	4.638229847
1766	-82.13000091	36.06640663	0	0.338842988	0.323030591	0.049586777	0.024561655	0.000824698	0.000358564	0.761851907	0.75930649	0.084197529	0.111855842	1079.71582	31.28175354	2.094223022
1767	-82.69126627	35.48300146	0	0.46280992	0.438918561	0	0.031446088	0.000609559	0.001936247	0.544567883	0.781292737	0.218641967	0.078870498	751.8810425	19.91795921	5.957289219
1768	-83.62681099	34.97414605	0	0.34710744	0.342249632	0	0.004589623	0.000143426	0.000573703	0.945925891	0.913535058	0.021111112	0.043442141	1123.574951	24.37581825	1.619654298
1769	-83.14051254	35.27792056	0.03305785	0.289256185	0.324070424	0	0.036035713	0.002330668	0.005737029	0.858888865	0.779500186	0.066543214	0.102944657	779.8997803	22.63501167	0.154011339
1770	-81.38166838	36.59886597	0	0.03305785	0.1185055	0	0.037720967	0.000717129	0.004661336	0.514074087	0.436860681	0.346049398	0.31726709	867.8756104	15.56845188	5.472356796
1771	-81.60504982	36.29661447	0.049586777	0.107438013	0.283373386	0.11570248	0.042525727	0.000752985	0.002079673	0.379259259	0.660262167	0.391851842	0.142465204	917.2576904	10.90868187	3.311750889
1772	-82.93321233	35.53882914	0	0	0.054609343	0.297520667	0.174907669	0.026175195	0.003155366	0.25777778	0.354683995	0.141975313	0.228401676	794.8353271	17.73599815	0.921670675
1773	-82.34732848	35.65121205	0	0.12396694	0.264979035	0	0.029258847	0.00100398	0.002187242	0.915555596	0.740639448	0.026790123	0.09147764	888.4332886	14.41221428	4.849196434
1774	-82.80646218	35.72111793	0	0.595041335	0.349743634	0	0.019577611	0.000394421	0.002760945	0.736419737	0.676827371	0.063580245	0.109714739	967.4956665	33.0994606	3.488234282
1775	-82.39361407	35.76567375	0	0.404958665	0.480763018	0	0.010792785	0.000932267	0.001756965	0.856296301	0.808423817	0.02345679	0.079528876	938.7207642	23.77727509	5.478682518
1776	-81.79394896	36.11675031	0	0.429752052	0.30861631	0	0.03133852	0.000286851	3.59E-05	0.910864174	0.823002934	0.044567898	0.050976928	1360.199219	11.04396343	6.057873249
1777	-82.93605462	35.53211061	0	0.024793388	0.064469859	0.157024801	0.183369786	0.031876367	0.003442217	0.146543205	0.336691022	0.371975332	0.232401863	819.3167725	3.717048645	3.632851362
1778	-83.90354599	35.45068292	0	0.198347107	0.244648427	0	0.017390369	0.003442217	0.000179282	0.898518503	0.838100195	0.003827161	0.02212585	670.3204346	23.3257618	6.070633411
1779	-81.7570656	36.30411401	0	0.049586777	0.188999251	0.082644626	0.062210906	0.002904371	0.001111549	0.263456792	0.577299476	0.475308657	0.231700495	903.3095093	22.11805153	2.049229383
1780	-82.7476157	35.66364646	0	0.264462799	0.144608989	0	0.065545559	0.00250995	0.014378428	0.810370386	0.417653173	0.065061726	0.301736087	794.5636597	17.27630424	0.068220168
1781	-81.6838956	36.34976517	0.008264462	0.0661157	0.286241889	0	0.01678081	7.17E-05	0.001649396	0.274938285	0.719186246	0.406666666	0.104290076	1095.337646	18.51657295	0.814203024
1782	-82.83710267	35.44801297	0.148760334	0.016528925	0.280576557	0.165289253	0.04894403	0.001290831	0.000896411	0.060740743	0.701145709	0.717654347	0.141197935	860.371582	15.08175945	0.458479643
1783	-83.35063446	35.39705477	0	0.140495867	0.274194121	0.05785124	0.040553622	0.001362544	0.002868515	0.819135845	0.743054628	0.050123457	0.10991586	687.7229614	18.8973999	6.064171314
1784	-83.36225836	35.19168815	0	0.008264462	0.043314569	0.12396694	0.154792219	0.056653161	0.003693212	0.726296306	0.459317118	0.068518519	0.13574414	642.9888306	8.582249641	1.84280169
1785	-81.40927099	36.53829597	0.024793388	0.181818187	0.164043173	0.090909094	0.043207001	0.000250995	0.001721109	0.776049376	0.595551789	0.040246915	0.183530897	934.4594727	18.24124146	1.446834564
1786	-82.3245156	35.75686745	0	0.099173553	0.299257785	0	0.005952167	0	0	0.920493841	0.883030176	0.045925926	0.038530216	1696.680908	15.49694157	5.342897415
1787	-81.95585621	36.11655827	0	0.198347107	0.218544945	0	0.052708954	0.002366524	0.000215139	0.724938273	0.588113189	0.014814815	0.099682368	1320.793701	30.61101913	4.998763084
1788	-83.95496753	35.08169425	0	0.024793388	0.069023632	0.198347107	0.074509665	0.013553731	0.051059559	0.407283932	0.520560861	0.368271589	0.213249803	514.5459595	11.0462122	3.541996002
1789	-82.34045554	35.67992763	0	0.380165279	0.468858689	0	0.003298792	0.000394421	7.17E-05	0.933456779	0.817696631	0.018395061	0.027913911	862.28125	9.867355347	2.070907116
1790	-83.49276976	35.47689271	0	0.479338855	0.323998719	0	0.004051777	0	0	0.889999986	0.875444591	0.013209877	0.023581766	1030.946289	20.04160118	5.379953861
1791	-83.28942845	35.10373332	0	0.17355372	0.388755411	0	0.022876402	0.000250995	0.00050199	0.954938293	0.887656391	0.020987654	0.048833046	1017.131409	23.57606316	5.026607513
1792	-81.77450926	36.14936307	0.03305785	0.008264462	0.299078494	0.132231399	0.082577363	0.007565707	0.000322708	0.296666652	0.721195161	0.236913592	0.079026774	937.1202393	6.271792412	3.654207945
1793	-81.0712483	36.46031194	0	0.041322313	0.154828072	0	0.058947973	0.003764925	0.012621463	0.792098761	0.633699179	0.134074077	0.196388647	848.0466309	6.240959167	4.894265652
1794	-81.81863202	36.42198635	0	0	0.107712716	0	0.054071497	0.004589623	0.094876118	0.012469135	0.409799814	0.302592605	0.295102417	683.520752	2.100324869	5.522649765
1795	-83.00102897	35.64048128	0	0.206611574	0.285955042	0.03305785	0.060382228	0.000896411	0.001326688	0.775678992	0.753170788	0.076543212	0.083697349	893.3286133	15.67754364	1.784729004
1796	-81.94749522	36.21035448	0	0.190082639	0.162537202	0	0.025171215	0.000430277	0.000286851	0.930987597	0.766619802	0.039999999	0.08721716	1070.16272	10.22942162	5.870796204
1797	-82.52733258	35.90525072	0.12396694	0.23140496	0.235469177	0	0.041952025	0.003262935	0.000466134	0.713580251	0.741606653	0.192592606	0.109765597	1064.700562	22.79013062	0.685443521
1798	-83.69643691	35.18725571	0	0.024793388	0.157302156	0	0.023593532	0.000394421	0	0.849135816	0.83195287	0.006419753	0.027197745	1050.706909	13.41987324	3.824350357
1799	-83.66627306	35.30952086	0	0.429752052	0.242891461	0	0.008067697	7.17E-05	0	0.901728392	0.867073834	0.012345679	0.035666928	1108.630615	31.41508675	0.741940916
1800	-82.7408178	35.57141587	0	0.223140493	0.308365315	0	0.057836425	0.001756965	0.000179282	0.768641949	0.638728559	0.015925925	0.132586807	951.8536377	24.04627991	1.894907594
1801	-82.30034495	35.69990862	0	0.429752052	0.338413	0	0	0	0	0.916543186	0.903095424	0.012839505	0.025614221	1171.039185	8.569535255	4.973224163
1802	-82.8407906	35.74903266	0	0.280991733	0.424217433	0	0.011187206	7.17E-05	0.000179282	0.90148145	0.780289471	0.016666666	0.052676503	1043.344849	37.24334717	4.939459324
1803	-83.69629774	35.3978187	0	0.479338855	0.29337731	0	0.020115457	0.000752985	0.00050199	0.892222226	0.843144357	0.006296296	0.053500857	807.4818726	16.26097298	4.578060627
1804	-81.10222046	36.42677888	0	0	0.327835351	0	0.020079602	0.000286851	0.00200796	0.868641973	0.843879998	0.02728395	0.074029312	1026.968872	26.42534447	4.998477459
1805	-82.8937653	35.18021217	0	0.148760334	0.240094662	0	0.015525835	0.000537846	0.000681272	0.966913581	0.881624222	0.026913581	0.06500347	844.3071899	14.54280853	3.971950293
1806	-83.54213981	35.07954029	0	0.090909094	0.202230275	0	0.005988024	0.000179282	0.000824698	0.917283952	0.875382602	0.009876544	0.041781869	1205.384521	9.028161049	3.218573332
1807	-82.31447864	35.73945761	0	0.280991733	0.243823737	0	0.01115135	3.59E-05	0	0.895678997	0.888114095	0.059506174	0.038816404	1729.395142	24.25994682	0.930669665
1808	-82.55406746	35.87500904	0.008264462	0.12396694	0.304994792	0	0.037971959	0.004195203	0.001075693	0.859259248	0.737068236	0.030246913	0.125282258	1034.478638	21.65111732	5.368826389
1809	-82.33605673	35.86135385	0	0.611570239	0.382193685	0	0.027358457	0.001577683	0.000466134	0.899012387	0.801275194	0.070246913	0.075949885	1081.703003	5.868088722	0.900021791
1810	-83.02062327	35.60883013	0	0.05785124	0.23460862	0.11570248	0.079314426	0.003119509	0.016458102	0.549506187	0.629137278	0.193827152	0.14092052	818.4168091	8.612376213	2.99104619
1811	-82.57223869	35.51412252	0	0.223140493	0.308831453	0.099173553	0.055218905	0.005342608	0.00903582	0.433950603	0.717386425	0.244197547	0.093659438	629.932312	12.14945316	4.701889515
1812	-83.01963264	35.40204069	0	0.619834721	0.385564208	0	0.008246979	0	0.000215139	0.809382677	0.798237979	0.004444445	0.031928431	1255.490234	14.62680054	5.153106689
1813	-82.52180605	35.62719002	0	0.330578506	0.272150308	0.12396694	0.106888019	0.006346588	3.59E-05	0.834814847	0.747164488	0.018148148	0.049592212	922.6906128	23.74669838	6.008824825
1814	-83.54576883	35.32193244	0	0.438016534	0.257198185	0	0.014701136	0.000286851	0.000286851	0.938148141	0.893807828	0.008271605	0.03955384	730.3127441	20.05537415	5.75766468
1815	-82.10625086	36.0018836	0	0.11570248	0.347341239	0.082644626	0.025852486	0.000860554	0.000609559	0.749259233	0.772548914	0.063580245	0.104167558	915.1442871	16.37423515	4.426606655
1816	-83.80470647	35.15965412	0	0.11570248	0.310839385	0	0.012442182	0.000932267	0.000286851	0.955925882	0.897256494	0.029135801	0.041343104	957.8798828	26.56224251	4.05354166
1817	-83.59679898	35.08913658	0	0.024793388	0.166481405	0	0.013804726	7.17E-05	3.59E-05	0.798148096	0.870682895	0.044074073	0.042545658	1156.373291	6.082888603	4.58259058
1818	-82.04690978	36.14437789	0	0.090909094	0.19122234	0	0.017139373	3.59E-05	0.001290831	0.455185205	0.751104057	0.435061723	0.113971062	1022.759521	11.67967796	5.118229866
1819	-83.36323135	35.26265351	0.016528925	0.157024801	0.220050916	0.082644626	0.051202983	0.000932267	0.00150597	0.812345684	0.783741772	0.049876541	0.086149149	686.2572021	18.20233917	1.240451097
1820	-81.82400491	36.24224419	0.016528925	0.297520667	0.187887698	0.049586777	0.044139266	0.000932267	0.003478074	0.588641942	0.663709342	0.337777793	0.157076612	853.0140381	13.78391075	0.452575773
1821	-81.58225846	36.09603721	0	0.239669427	0.328086346	0.074380167	0.023665244	0.000179282	0.000537846	0.768641949	0.873756111	0.040123459	0.037724353	688.925354	26.08508873	0.092362925
1822	-82.74388288	35.82178585	0.016528925	0.140495867	0.367528409	0.107438013	0.025063645	0.000394421	0.00200796	0.581481457	0.72909379	0.240740731	0.112065747	587.796814	17.14488602	0.427147239
1823	-81.6193401	36.28967656	0	0.338842988	0.259779841	0	0.038151242	0.000860554	0.002330668	0.901851892	0.601943195	0.02148148	0.197208837	1131.719849	16.7045002	2.909540653
1824	-82.90985641	35.61360934	0	0.024793388	0.084836319	0	0.052673098	0.002043816	0.019003909	0.595925927	0.353573442	0.305555552	0.38104859	894.2839966	24.90226364	2.135419846
1825	-82.16112684	36.13908879	0	0.05785124	0.294775724	0	0.011689196	3.59E-05	7.17E-05	0.877901256	0.828324974	0.015555556	0.064634979	1246.433105	23.01304626	4.216854572
1826	-83.32240821	35.31639354	0	0.404958665	0.253110558	0	0.004051777	0.000179282	0	0.922345638	0.889803469	0.018395061	0.041184984	1066.22998	25.36476326	1.036910534
1827	-82.86505975	35.76688734	0	0.603305757	0.450787038	0	0.022983972	0.000430277	0.007458138	0.886172891	0.708825707	0.035185184	0.114360355	891.5593872	29.14093781	5.454314232
1828	-83.04313705	35.70787096	0	0.0661157	0.298325509	0	0.016637383	7.17E-05	0.000215139	0.882962942	0.87002039	0.056790125	0.029319432	691.2833862	41.057724	3.204150677
1829	-81.73620717	36.16290891	0.008264462	0.404958665	0.312381238	0.03305785	0.0604898	0.002832658	0.000250995	0.823827147	0.747110844	0.035679013	0.077783994	997.4017334	18.66487312	5.280396461
1830	-81.79102737	36.17355816	0	0.0661157	0.318333387	0	0.071605295	0.004123489	0.00050199	0.879999995	0.737697542	0.020864198	0.091588609	1059.30896	13.50053501	5.127113342
1831	-82.19037932	36.02987538	0	0.628099203	0.335329354	0	0.043780703	0.000358564	0.000250995	0.838765383	0.774698794	0.048765432	0.120827131	857.1021729	15.86196518	2.121803522
1832	-82.96263257	35.35594906	0	0.099173553	0.314783603	0	0.007242999	0	0	0.756419778	0.81590873	0.047037039	0.034909613	1577.721558	9.497711182	1.523026109
1833	-81.40257895	36.586525	0	0.016528925	0.106135033	0.0661157	0.046936069	0.000788841	0.00562946	0.520493805	0.367988348	0.090617284	0.39467153	842.4165649	21.04021072	3.925069571
1834	-82.81585303	35.34360173	0	0.256198347	0.364301324	0.03305785	0.010613504	0	0	0.876419783	0.83238107	0.014320987	0.026862083	1386.268066	23.08280754	3.740468264
1835	-81.8230971	36.35697651	0	0.165289253	0.222166449	0	0.011976048	0.000179282	0.00050199	0.726172864	0.769467413	0.005555556	0.056764532	1031.772339	14.16226101	4.406479359
1836	-81.62634224	36.10383726	0	0.471074373	0.348990649	0	0.028649289	0.000358564	0.000215139	0.900987625	0.849280179	0.023333333	0.038194552	778.7105713	2.505503893	1.598127365
1837	-81.13122436	36.5301847	0	0.280991733	0.124923803	0	0.046900213	0.008748969	0.008892395	0.799382687	0.56339407	0.052962963	0.254357576	1052.11084	19.66917229	0.718844712
1838	-82.32481062	35.67675819	0	0.446280986	0.416436583	0	0.000430277	0.000143426	7.17E-05	0.92802465	0.842989981	0.022222223	0.025055248	906.5652466	13.53463078	3.736779928
1839	-82.54625362	35.55040313	0	0.595041335	0.163075045	0	0.150202587	0.071569435	0.020689161	0.816790164	0.472222924	0.015185186	0.089930646	686.0524292	3.885924339	0.982838392
1840	-83.79495718	34.96101842	0	0.30578512	0.152425691	0.099173553	0.055828463	0.014450141	0.000896411	0.779629588	0.540745795	0.056666665	0.067211613	650.9902954	12.44649792	2.33682847
1841	-83.9127398	35.32949167	0	0.12396694	0.28129369	0	0.019254904	0.000143426	0.000250995	0.949259281	0.884885073	0.025061728	0.042716723	772.954895	24.57561111	3.395305157
1842	-81.62797618	36.44731622	0	0.487603307	0.234321773	0	0.042023737	0.000573703	0.001326688	0.830864191	0.631151259	0.101728395	0.216315135	992.019104	29.02016068	5.650461197
1843	-81.62159318	36.16775085	0.074380167	0.016528925	0.168274224	0.190082639	0.112302341	0.005055757	0.000537846	0.450370371	0.580791533	0.15987654	0.153611362	1186.481567	6.332622528	2.845129728
1844	-81.7464887	36.55149623	0	0.008264462	0.193839863	0.090909094	0.026892323	0.001183262	0.00613145	0.147901237	0.663916469	0.555555582	0.229574189	786.0482788	3.563498259	4.444972992
1845	-83.66548116	35.33511817	0	0.074380167	0.20108287	0	0.000537846	0.002904371	0	0.90370369	0.902637184	0.01308642	0.02414906	1279.21582	29.00489616	4.74208498
1846	-82.07295066	35.97088652	0	0.628099203	0.267417252	0	0.001685252	0.000143426	3.59E-05	0.689876556	0.778545916	0.018765431	0.027356789	1219.679932	20.41748619	2.577494144
1847	-81.22305771	36.53836734	0.016528925	0	0.058338411	0.11570248	0.04722292	0.001434257	0.035713006	0.02074074	0.35474965	0.820987642	0.382449031	804.9745483	5.422576427	0.708994746
1848	-83.01469089	35.63360288	0	0.264462799	0.293556601	0	0.047007781	0.000681272	0.000250995	0.956790149	0.798666179	0.019753087	0.059639834	1002.533386	22.39849281	2.277116537
1849	-83.06332229	35.42985789	0	0.454545468	0.323855281	0	0.081143104	0.003227079	0.000143426	0.832592607	0.713620126	0.020864198	0.071431413	1359.503174	23.39329529	5.097119331
1850	-82.98737397	35.50398347	0	0	0.101330273	0.239669427	0.201262146	0.050880276	0.001649396	0.021851853	0.365205944	0.046049386	0.151345417	826.8206787	6.570556164	3.863762856
1851	-82.4051172	35.96298033	0	0.603305757	0.2673814	0	0.025995912	0.000645416	0.000609559	0.790370405	0.726894915	0.029506173	0.117691986	1105.057617	33.7308197	2.050765991
1852	-83.17116703	35.62181144	0	0.016528925	0.254006952	0	0	0	0	0.912962973	0.866255045	0.053209879	0.048727635	1373.246826	19.96624756	5.39646244
1853	-81.53816433	36.57244117	0	0	0.23518233	0.049586777	0.034565598	0.000394421	0.001075693	0.168271601	0.672914147	0.67703706	0.178757235	1010.03302	20.33692932	1.518270254
1854	-82.56501024	35.86109922	0	0.090909094	0.364014477	0	0.03255764	0.001434257	0.001398401	0.898148119	0.726117253	0.052345682	0.14226456	977.3875122	22.94890785	3.16424799
1855	-83.64141487	35.43368427	0	0.049586777	0.28957653	0	0	0	0.000215139	0.175555557	0.613861442	0.007160494	0.011992233	522	0.512266576	0.785398185
1856	-82.90948726	35.77966972	0	0.545454562	0.470400512	0	0.023880383	0.000107569	0.000466134	0.882345676	0.801510036	0.022592593	0.082143418	977.4575195	22.39521027	3.060453653
1857	-81.84857466	36.23840621	0.008264462	0.041322313	0.228262037	0	0.04360142	0.000717129	0.00100398	0.755061746	0.705821812	0.162839502	0.12321236	1032.897827	12.02072716	3.574653387
1858	-83.46071447	35.13926039	0	0.512396693	0.241134495	0	0.054214925	0.003119509	0.025171215	0.928395092	0.721111894	0.013950617	0.118662447	956.6392822	28.05170631	0.095239148
1859	-83.94016861	35.28556423	0	0.247933879	0.24809064	0	0.000143426	0	0	0.858888865	0.906367898	0.00654321	0.021290861	988.5385132	24.32152748	5.778963566
1860	-83.08023063	35.27507834	0	0.528925598	0.437663585	0	0.017569652	0.000430277	3.59E-05	0.84629631	0.855490804	0.034567904	0.050501641	1079.40332	39.41906357	1.824838638
1861	-81.77282614	36.4761017	0.008264462	0.272727281	0.176341921	0	0.031876367	0.003370505	0.000752985	0.902098775	0.769047081	0.023580246	0.085608676	1041.823364	19.6526413	0.506386101
1862	-83.56238102	35.60023863	0	0.198347107	0.233389512	0	0	0	0	0.868518531	0.873616397	0.026913581	0.046252716	1099.119995	28.5791378	5.616495132
1863	-83.16144342	35.56179404	0	0.016528925	0.114633009	0.090909094	0.00401592	0	0	0.753209829	0.84395951	0.047777776	0.054984976	1552.875	14.17823124	4.164453506
1864	-83.4192737	35.58747014	0	0.479338855	0.278496891	0	0.014199147	0	0	0.899506152	0.872326076	0.033703703	0.053562809	1368.744629	22.21198273	4.524813652
1865	-82.14012036	35.96172082	0	0.223140493	0.260891378	0.05785124	0.035784718	0.002725089	0.000824698	0.734197557	0.752801359	0.119876549	0.149635211	858.9634399	4.557687283	5.148589611
1866	-81.51531171	36.36563515	0.090909094	0	0.144752413	0	0.085661016	0.005880455	0.003585643	0.16098766	0.428593546	0.268641979	0.302237749	1030.282837	12.83423328	1.216331959
1867	-82.35810413	35.69821802	0	0.289256185	0.342751622	0	0.00713543	0	0	0.907901227	0.814988732	0.060123459	0.04210227	1453.574585	31.44340134	1.055560708
1868	-83.1750331	35.32606683	0.041322313	0.082644626	0.19660081	0.008264462	0.096884079	0.017282799	0.000681272	0.533580244	0.713051438	0.16814816	0.072152667	628.3337402	17.4325943	1.272388935
1869	-81.78103315	36.18319516	0	0.628099203	0.31854853	0.024793388	0.055039622	0.001828678	0.000358564	0.87493825	0.762383342	0.04148148	0.098377638	972.3567505	19.89474106	0.687818646
1870	-82.90671109	35.54399849	0	0	0.083653055	0.165289253	0.143067166	0.009286815	0.001936247	0.138024688	0.426734	0.497037053	0.227495015	806.7019043	15.60137367	3.062259436
1871	-82.81534442	35.23798852	0	0.23140496	0.402416736	0	0.000466134	7.17E-05	0	0.950617313	0.910637617	0.007407407	0.019809976	1073.00354	10.38843918	2.375747204
1872	-83.12475164	34.99993386	0	0.504132211	0.500519931	0	0.000788841	0	0	0.973333359	0.950335264	0.00345679	0.018817328	911.2449341	3.038291216	0.960315287
1873	-81.21122316	36.40975671	0	0.016528925	0.13195166	0	0.049661156	0.000466134	0.002581663	0.568888903	0.640803993	0.1808642	0.191779554	899.7648315	2.04988718	2.608170033
1874	-82.75137203	35.30466553	0	0.611570239	0.414105922	0	0.011509914	0	0	0.839259267	0.891891479	0.008888889	0.026332702	901.5291748	23.02461815	6.035677433
1875	-83.13999561	35.3068104	0	0.008264462	0.272831589	0.157024801	0.050019722	0.001792822	0.004051777	0.614567935	0.743835628	0.047901236	0.108249567	677.5942383	13.89931965	3.358082294
1876	-81.58934755	36.24349816	0.008264462	0.132231399	0.135716587	0.074380167	0.078418016	0.00401592	0.001541827	0.488641977	0.486399263	0.130987659	0.253218353	923.1114502	14.61133003	3.013041258
1877	-82.4039611	35.87731271	0	0.140495867	0.290042669	0	0.030442109	0.000466134	0.0036215	0.462592572	0.731223822	0.261358023	0.158207506	823.1709595	10.29967308	5.1285882
1878	-83.81981403	35.20555591	0	0	0.134425759	0.090909094	0.098390043	0.024238948	0.010792785	0.109012343	0.591728687	0.288271606	0.145295665	535.2615356	0.881523192	5.665748596
1879	-81.98582216	36.21840974	0	0.247933879	0.277743906	0	0.013374449	3.59E-05	0.001039836	0.801481485	0.797162652	0.020493828	0.051837347	991.0886841	13.08065987	0.046586446
1880	-82.11630432	36.1129973	0	0.223140493	0.236365587	0	0.024633368	0.000537846	0.000179282	0.833209813	0.758560717	0.042469133	0.060265847	1576.973999	21.53491402	1.712913632
1881	-83.22994606	35.07696116	0	0.404958665	0.27566424	0	0.027537739	0.001398401	0.000107569	0.938765407	0.866450548	0.025308643	0.043196172	1116.260376	15.08380604	5.287233353
1882	-81.62042826	36.26623643	0	0.090909094	0.182831943	0	0.053282656	0.001254975	0.002617519	0.598765433	0.504961371	0.035679013	0.276937455	994.6005859	21.4944725	2.890360355
1883	-81.40244239	36.55046667	0.0661157	0.099173553	0.134103045	0.008264462	0.045932088	0.000466134	0.003764925	0.346172839	0.511047184	0.410123438	0.248458564	894.9818115	20.06715584	0.518575847
1884	-82.86406712	35.35442416	0.016528925	0	0.131198674	0	0	0	0	0.675432146	0.686046958	0.058641978	0.051934902	1807.678833	12.00798225	0.31843242
1885	-83.40342636	35.24886092	0.11570248	0.008264462	0.118111081	0.016528925	0.067087382	0.003549787	0.003227079	0.551481485	0.633977532	0.23283951	0.19309631	593.0015869	4.554310799	3.303202152
1886	-83.61844194	35.3085373	0.016528925	0.0661157	0.234787911	0	0.012800746	0.000143426	3.59E-05	0.94246912	0.887056708	0.014938271	0.032445326	770.4662476	25.88258743	3.917004585
1887	-81.65652838	36.44453187	0.008264462	0.016528925	0.253361553	0	0.036716986	0.000250995	0.000968124	0.292592615	0.658690631	0.673456788	0.19613342	932.548584	8.115603447	2.781872511
1888	-83.30180882	35.37745111	0.008264462	0.214876026	0.268134385	0	0.067087382	0.00401592	0.001649396	0.795185149	0.727434933	0.055308644	0.092677422	664.8261108	16.42073631	1.872816801
1889	-83.40122814	35.28648546	0	0	0.132561222	0.099173553	0.041270752	0.001219119	0.004338628	0.796543181	0.758492291	0.039259259	0.121103153	688.8962402	11.88044739	2.591199875
1890	-83.7066716	35.20482107	0	0.12396694	0.209329844	0	0.014199147	0.000107569	0	0.877283931	0.878960192	0.038395062	0.025934625	1116.161865	29.98240662	6.064383507
1891	-83.85494702	35.27947357	0	0.454545468	0.370970637	0	0.008497974	0.00050199	0.000286851	0.902469099	0.879674971	0.008148148	0.036172267	985.722229	18.31434822	3.870699167
1892	-81.96120835	36.12612997	0	0.388429761	0.241206214	0	0.042597439	0.002294812	0.000107569	0.519012332	0.609461844	0.036419753	0.089431785	1198.197998	6.90222311	2.189388037
1893	-82.41728826	35.83716038	0	0.545454562	0.47301805	0	0.017139373	0.000394421	0.00050199	0.80530858	0.812992692	0.018765431	0.075145409	1120.748413	11.88607502	0.445855141
1894	-81.53299827	36.33771288	0	0.520661175	0.203413531	0	0.070386171	0.001326688	0.00150597	0.790123463	0.581745327	0.080370367	0.196818158	1006.178467	22.27285576	0.486503154
1895	-82.93275968	35.15426116	0	0.0661157	0.210405543	0.041322313	0.035103444	0.003227079	0.000250995	0.766172886	0.783469856	0.11419753	0.059692539	926.7833862	10.2204237	6.27542305
1896	-83.37920972	35.32819799	0	0.024793388	0.179102868	0	0.004804762	3.59E-05	0	0.906913579	0.885273457	0.061234571	0.0421989	1235.37439	9.879190445	0.587460697
1897	-83.03803306	35.42625786	0.008264462	0.008264462	0.355373085	0.074380167	0.032199074	0.000645416	0.000250995	0.677777767	0.781900704	0.207777783	0.050813261	1530.597412	27.45908928	3.050771236
1898	-82.39740517	35.97752171	0	0.132231399	0.255405366	0	0.028290724	0.000394421	0.000430277	0.884197533	0.765505135	0.097283952	0.111576125	807.3851318	26.27761841	2.08397603
1899	-83.410164	35.16141921	0.008264462	0	0.064935997	0.165289253	0.136039302	0.031266809	0.007350568	0.238271594	0.453278452	0.434567899	0.193812013	613.0519409	3.775796413	5.079071522
1900	-83.22323915	35.1230327	0	0.586776853	0.295600414	0	0.009394385	0.000107569	0	0.947283924	0.908638835	0.018765431	0.035063572	1209.851929	19.96135521	0.000785612
1901	-84.06072559	35.34436533	0	0.371900827	0.393165767	0	0.009932231	0	0	0.886666656	0.882612705	0.031975307	0.03667761	1142.234619	22.54726601	3.37386179
1902	-82.46264496	35.55217693	0	0.016528925	0.353795409	0.223140493	0.070780598	0.012227043	0.000573703	0.658395052	0.76503998	0.013703704	0.049664803	750.3039551	11.82150173	3.923894405
1903	-82.93162795	35.23126582	0.05785124	0.016528925	0.178278178	0	0.004661336	0	0	0.448271602	0.813119888	0.401234537	0.077296689	1244.946167	8.05270195	1.609276652
1904	-82.83228551	35.34382406	0	0.198347107	0.268349528	0	0.006561727	0	0	0.772592604	0.759413779	0.017283952	0.031840123	1467.526489	22.38124084	3.413518667
1905	-81.50034163	36.21909904	0.016528925	0	0.143389866	0	0.053820502	0.00200796	0.001326688	0.828024685	0.672985315	0.019876543	0.108931065	850.453064	16.00184059	1.515872121
1906	-81.79875572	36.09132071	0	0.05785124	0.267022848	0	0.045179103	3.59E-05	0.000143426	0.590987682	0.744807422	0.021851853	0.046627212	1206.246582	5.725553513	2.991152525
1907	-82.41517004	35.61005617	0	0	0.205780059	0.198347107	0.117824234	0.039764781	0.004338628	0.07691358	0.57866472	0.059999999	0.080577925	656.4856567	5.85256815	4.548597336
1908	-82.59610618	35.59453223	0	0.008264462	0.027286744	0.0661157	0.243285879	0.087274551	0.000968124	0.331358045	0.314008057	0.239259258	0.068953253	648.6401367	6.369599342	5.324408054
1909	-82.44587141	35.61955257	0	0.53719008	0.24486357	0	0.06407544	0.012119474	0.003944207	0.781728387	0.65742147	0.122716047	0.127166301	726.2234497	12.921875	5.502468109
1910	-83.5951466	35.3052651	0	0.380165279	0.22209473	0	0.010398365	0.000143426	3.59E-05	0.909135818	0.908848345	0.014444444	0.039200611	921.243042	36.9837532	5.578315258
1911	-83.85002885	35.1862594	0.008264462	0.23140496	0.139947653	0.024793388	0.062067483	0.020223027	0.042956006	0.578395069	0.633761168	0.285679013	0.130641267	560.5062256	14.01011753	5.905031681
1912	-83.33258548	35.3218203	0	0.05785124	0.211373657	0	0.002366524	7.17E-05	0	0.890987635	0.89230895	0.065432101	0.040196031	1311.928223	26.94354248	2.167263269
1913	-82.86778437	35.36404141	0	0.016528925	0.197031081	0	0	0	0	0.821851909	0.749601901	0.038765434	0.039511766	1754.762817	14.64178753	0.075749382
1914	-82.94648002	35.42260967	0	0.636363626	0.420882791	0.024793388	0.016458102	3.59E-05	0.000107569	0.774444401	0.79921031	0.046172839	0.037263859	1128.649292	8.227622032	0.777558029
1915	-82.07771613	36.14881341	0	0.11570248	0.208505139	0	0.046218939	0.000896411	0.002330668	0.900246859	0.685352087	0.033580247	0.173079208	994.4572144	27.43048477	4.797035217
1916	-82.29748508	36.05504769	0	0.272727281	0.285273761	0	0.032199074	0.000250995	0.000824698	0.922098756	0.824144006	0.024567902	0.083654359	817.4580688	18.70769501	3.439260006
1917	-82.83918633	35.58354267	0.05785124	0.008264462	0.203377679	0.082644626	0.048979886	0.004553767	0.00100398	0.274074078	0.592402339	0.312098771	0.192318648	896.4351196	23.00179672	0.747158229
1918	-83.97405249	35.31309177	0	0	0.104449786	0.107438013	0.014808706	0	0	0.839753091	0.84137404	0.028148148	0.042346388	1396.736816	32.07972336	5.937589169
1919	-83.83055414	35.37126594	0	0.099173553	0.2246764	0	0.025960056	0.000968124	0.001147406	0.868148088	0.739181697	0.018888889	0.070440151	697.7006226	12.13194466	4.578948975
1920	-81.696553	36.44962221	0	0.314049602	0.258345574	0	0.026748898	0.000250995	0.000860554	0.863456786	0.748473823	0.044691358	0.13930741	1077.242554	23.43342972	5.071948528
1921	-83.80923484	35.38905351	0	0.074380167	0.276094526	0	0.003334648	0.000143426	0.000143426	0.891111135	0.873677909	0.039876543	0.024014518	1215.153076	23.11354256	5.376861572
1922	-83.52165314	35.01650516	0	0.008264462	0.215819851	0	0.000179282	0	0	0.779382706	0.8624897	0.047777776	0.038014241	1507.455078	11.6220808	3.303122997
1923	-81.51832389	36.39770572	0	0.107438013	0.24238947	0.090909094	0.078776576	0.009824662	0.001111549	0.803580225	0.617006779	0.028148148	0.16279161	1072.933716	25.53397179	4.189770699
1924	-83.80572919	35.4548998	0	0	0.289648235	0	0.017031804	0.002258955	0.000215139	0	0.712839305	0.001111111	0.0143585	522	0	1.570796371
1925	-83.72672689	35.42992152	0	0.17355372	0.172792137	0.016528925	0.016852522	0.000143426	0.000788841	0.870740712	0.684447229	0.029259259	0.045957278	679.3512573	29.42229652	5.345426559
1926	-82.29221418	35.74661777	0	0.595041335	0.172756284	0	0.007493994	0.000215139	3.59E-05	0.940617323	0.87857461	0.022345679	0.040014334	1528.118652	20.00352287	4.675858974
1927	-82.81398143	35.6237435	0.008264462	0	0.286385328	0.0661157	0.022087561	0.000466134	0.003478074	0.488641977	0.698065102	0.015802469	0.070076287	1267.949463	6.609713078	1.395107508
1928	-82.51046734	35.57905923	0	0	0.04550181	0.140495867	0.244827703	0.078095309	0.000430277	0.434814811	0.41354987	0.016666666	0.050055016	616.1119995	6.685982227	2.714687109
1929	-82.73594259	35.33919155	0	0.661157012	0.491986096	0	3.59E-05	0	0	0.853827119	0.890904784	0.030493828	0.028539462	1022.763916	18.68048859	0.217991218
1930	-81.30576053	36.58600567	0	0	0.037971959	0	0.043924127	0.000896411	0.004159346	0.3119753	0.488687396	0.088148147	0.311456829	866.3364258	31.44714165	3.563390732
1931	-83.90402083	35.00210217	0	0.049586777	0.087848254	0	0.064469859	0.001613539	0.021764854	0.577777803	0.59975493	0.460617304	0.211220115	559.128418	4.67911911	5.532494545
1932	-82.29220685	35.862227	0	0.190082639	0.313062489	0	0.0223027	0.000573703	0.001326688	0.929506123	0.79668963	0.008148148	0.07303343	1061.405884	21.97909927	4.311656475
1933	-81.17440337	36.50927423	0	0	0.115565278	0	0.048693035	0.00200796	0.0309441	0.175555557	0.473184615	0.578395069	0.303566039	995.2478638	14.79101849	2.924009562
1934	-83.05516503	35.349421	0	0.099173553	0.274194121	0	0.00301194	0	3.59E-05	0.554814816	0.820875704	0.23012346	0.031130888	1152.303223	8.475462914	1.866079569
1935	-83.64567831	35.17380105	0	0.190082639	0.155007347	0	0.017533794	0.000430277	3.59E-05	0.89049387	0.687298536	0.025679011	0.023571594	1056.34729	19.75073624	3.014915943
1936	-83.68678858	35.13703716	0	0.363636374	0.302126288	0	0.009860518	0	0	0.884074092	0.894061208	0.010987653	0.021907626	1063.428101	20.77896881	4.491671085
1937	-82.46517365	35.51158643	0	0.12396694	0.349349201	0.05785124	0.043744847	0.001326688	0.000752985	0.758148134	0.759864032	0.056419753	0.098685563	747.2302246	12.98144341	4.746307373
1938	-81.54658084	36.21607335	0	0.363636374	0.193732291	0	0.047079492	0.001864534	0.000250995	0.9469136	0.731038868	0.018271605	0.103930369	676.8878784	19.25117874	2.040708303
1939	-82.48513537	35.50549103	0.11570248	0.181818187	0.367600143	0	0.063322455	0.003729069	0.001147406	0.9181481	0.772128165	0.036543209	0.074716352	931.4161987	13.96564293	2.310204029
1940	-83.29792436	35.17742274	0.024793388	0	0.316361278	0.12396694	0.046577502	0.001936247	0.003549787	0.354814798	0.77679503	0.203950614	0.091510467	639.4248047	1.736199617	0.213824004
1941	-82.93994434	35.65428323	0	0.223140493	0.236401454	0.008264462	0.028971996	0.000609559	0.003764925	0.835802436	0.664059818	0.046172839	0.125158817	987.2418213	24.83743095	6.114822865
1942	-83.59217622	35.01049496	0	0.297520667	0.231489122	0	0.000286851	0	0	0.912469089	0.922644556	0.021234566	0.032448564	1145.376953	36.95869827	5.767782688
1943	-83.46293094	35.61888918	0	0.214876026	0.162573054	0	0.006848578	0.000466134	0	0.880740762	0.879592657	0.055679012	0.058903322	1535.80188	26.80026245	4.641239166
1944	-81.2318391	36.41611579	0.008264462	0.024793388	0.065043569	0	0.047940049	0.000537846	0.005235039	0.573456824	0.501498938	0.309629619	0.279464155	1017.317566	12.94512558	3.319866896
1945	-82.64948939	35.59789455	0	0.371900827	0.203449383	0	0.110617086	0.018215068	0.00050199	0.925679028	0.567362785	0.02148148	0.093416244	875.0639038	17.6308651	2.236175299
1946	-83.08488178	35.35648369	0	0.157024801	0.235218182	0.016528925	0.001398401	0.000107569	0	0.857777774	0.858713746	0.019753087	0.027668409	1188.588379	13.16419888	5.197796822
1947	-82.10906335	36.1595313	0	0.454545468	0.352540433	0	0.024848506	0.000537846	0.000681272	0.861975312	0.793111563	0.008395062	0.082938187	1073.97876	28.17319107	3.001551867
1948	-82.6950501	35.74756209	0	0.272727281	0.177740321	0.03305785	0.041772742	0.000645416	0.00100398	0.732098758	0.530904353	0.171234563	0.284876794	654.1928101	9.211304665	2.333049774
1949	-81.57996769	36.55095834	0.016528925	0.082644626	0.376349092	0.090909094	0.028756857	0.000107569	0.001219119	0.273827165	0.726132035	0.496543199	0.113842994	1097.658691	14.19459152	2.335919619
1950	-83.39356925	35.18072906	0	0	0.06701567	0.148760334	0.165835992	0.051920112	0.002187242	0.220246911	0.483498067	0.325555563	0.11658144	639.4766846	21.36054802	4.322216511
1951	-81.19780941	36.50513975	0	0.008264462	0.088027537	0	0.048083473	0.001254975	0.02241027	0.505061746	0.430174738	0.406049371	0.360632926	874.8590698	5.4339571	5.420172215
1952	-81.6590213	36.04845965	0	0.23140496	0.286206037	0	0.008964107	3.59E-05	0.000860554	0.986913621	0.917858422	0.013333334	0.041760135	548.6881104	18.16135597	6.015884876
1953	-82.55106692	35.54608115	0	0.190082639	0.207178459	0.206611574	0.11423859	0.035605434	0.026713042	0.495925933	0.542993665	0.021975307	0.105921224	663.7733765	12.82569027	4.923249722
1954	-82.25588053	35.71395472	0	0.272727281	0.29552871	0	0.014844562	0	0	0.894691408	0.827440023	0.025555557	0.028004995	1435.969116	3.334519386	0.56330657
1955	-83.77569454	35.44934839	0	0.487603307	0.319444954	0	0.009286815	0.000430277	3.59E-05	0.854691386	0.640328765	0.006296296	0.009736927	588.0585938	11.55658913	4.6222229
1956	-81.35712492	36.4673913	0	0.206611574	0.170353904	0	0.044031698	0.000322708	0.008497974	0.808765411	0.597771466	0.020493828	0.199343473	831.6131592	13.33030319	4.03002739
1957	-83.83807607	35.3704237	0	0.049586777	0.188425541	0.041322313	0.029473986	0.00100398	0.001111549	0.867037058	0.711198449	0.086419754	0.066325761	694.8508911	28.60861969	1.809079051
1958	-83.55896629	35.0091262	0	0.355371892	0.28907454	0	0.000215139	3.59E-05	3.59E-05	0.927777767	0.919544578	0.029999999	0.037774283	1035.039185	28.28459167	1.420073628
1959	-83.50223065	35.07392886	0	0.132231399	0.327369213	0	0.001470114	0	0	0.911728382	0.913451374	0.02851852	0.033500392	1290.64563	20.06948662	0.130086079
1960	-82.91659541	35.15272501	0.024793388	0.338842988	0.270787776	0	0.029007852	0.00250995	0.000143426	0.902469099	0.83635813	0.02851852	0.070206665	993.1290283	6.42640543	0.332227945
1961	-83.73613945	34.93619754	0	0.03305785	0.125067234	0.107438013	0.080174983	0.015561691	0.002294812	0.645555556	0.577809393	0.068148151	0.116535209	598.2405396	7.634870052	4.856620789
1962	-82.95693414	35.60855421	0.008264462	0.024793388	0.058876261	0.0661157	0.077414036	0.002940227	0.035892289	0.362222224	0.268746585	0.448765457	0.412255287	783.2977905	10.03874111	5.207924843
1963	-82.08957776	36.18026085	0	0.34710744	0.30861631	0	0.037971959	0.001721109	0.000788841	0.776049376	0.794850469	0.119999997	0.090989873	939.4283447	11.31835175	0.112179622
1964	-82.5502152	35.84913107	0	0	0.24428986	0	0.073649108	0.006454158	0.010577647	0.018271605	0.540988028	0.8385185	0.225169912	730.6722412	5.875509262	1.537257433
1965	-81.33477086	36.53076866	0.008264462	0.024793388	0.06239019	0.165289253	0.078167021	0.00050199	0.006274875	0.513333321	0.549975514	0.14432098	0.214168012	825.8695679	11.69647503	3.762822151
1966	-81.67192608	36.0717002	0.016528925	0.11570248	0.27053678	0	0.006095593	0	0.00150597	0.951234579	0.892835975	0.019506173	0.037758566	689.1210327	10.01171589	5.224963188
1967	-82.21643733	35.96360377	0	0.090909094	0.324859262	0	0.023306681	0.000358564	0.000609559	0.884567857	0.756495893	0.087037042	0.150565907	881.2821655	16.12513161	1.205290675
1968	-81.74990181	36.30054557	0	0.0661157	0.166445553	0.0661157	0.064003728	0.002617519	0.001828678	0.511728406	0.563762546	0.209382728	0.23401545	945.3231812	7.947315693	4.409910202
1969	-82.95138247	35.39799127	0	0.570247948	0.460289001	0	0.010936212	0.000107569	0	0.922716081	0.820278764	0.026543209	0.024773221	1111.834229	5.473353386	1.877566576
1970	-83.03143093	35.32109635	0	0.396694213	0.475025982	0	0.006848578	0.000107569	0	0.830864191	0.8521263	0.013950617	0.04071201	1092.067627	30.00495911	5.878292561
1971	-81.97951511	36.006155	0	0.165289253	0.241744056	0	0.031517804	0.000752985	0.000932267	0.954320967	0.709564984	0.019629629	0.173212349	1075.455322	12.60856438	2.473801136
1972	-82.70081875	35.57068949	0	0.330578506	0.172361866	0.041322313	0.120083191	0.006669296	0.001219119	0.567654312	0.417797863	0.129876554	0.23168385	729.9203491	15.35528564	4.571959972
1973	-83.20333415	35.11788049	0	0.272727281	0.215425432	0	0.011115493	0.000215139	0	0.88160491	0.882914603	0.033333331	0.046060845	1238.348633	6.530378342	0.141158104
1974	-81.99060259	36.14721229	0.016528925	0.223140493	0.172397718	0.049586777	0.048334468	0.004804762	7.17E-05	0.567283928	0.54672569	0.024567902	0.108241707	1173.389404	9.119904518	1.292728186
1975	-83.52184107	35.54972649	0	0	0.156226471	0	0.000322708	3.59E-05	0	0.866419733	0.884200335	0.090370372	0.045767255	1607.077271	22.7217598	2.195765734
1976	-83.56719177	35.53803711	0	0.024793388	0.232564807	0	0	0	0	0.874074101	0.870798051	0.017777778	0.03135651	1220.78064	31.56790733	2.305180788
1977	-82.83212339	35.64552534	0.03305785	0.404958665	0.272616446	0	0.02241027	0.001075693	0.011904335	0.743703663	0.587084949	0.061851848	0.168518662	896.8372192	22.6792717	1.703300714
1978	-83.64528145	35.20106588	0	0.272727281	0.164043173	0	0.020617448	0.000752985	0.000215139	0.864814818	0.781532645	0.017901234	0.033218365	1083.520142	3.399792671	4.206434727
1979	-81.65569672	36.63052861	0.12396694	0.0661157	0.248628497	0	0.022087561	0.000107569	0.000681272	0.54975307	0.792338014	0.445308656	0.127845019	952.0172119	13.50825787	1.162785888
1980	-83.74051605	35.44027957	0.008264462	0.198347107	0.211660504	0	0.008569687	3.59E-05	0.000107569	0.485802472	0.665458441	0.007530864	0.016156549	532.5183105	25.67645645	6.236950397
1981	-82.26173938	35.85841481	0	0.256198347	0.284126371	0	0.000215139	0	0	0.898395061	0.879115522	0.038518518	0.020561283	1469.452759	22.15010834	5.740076065
1982	-82.12492443	36.00922047	0	0.140495867	0.267094553	0.008264462	0.043816559	0.001541827	0.002581663	0.904814839	0.693996966	0.034691356	0.188465953	832.0861816	10.38115692	6.046702385
1983	-83.80196996	35.30451701	0	0.11570248	0.169063076	0.082644626	0.062533617	0.021585571	0.003442217	0.786419749	0.6660465	0.116296299	0.131508633	680.0543823	20.74402046	3.252861977
1984	-82.65456972	35.48289883	0.008264462	0.413223147	0.477464229	0	0.003693212	3.59E-05	0	0.950493872	0.908112705	0.026666667	0.02500578	861.3548584	27.27261925	1.40689683
1985	-83.10417974	35.36753364	0	0.314049602	0.254867524	0	0.0136613	0.001577683	0	0.846666634	0.824743211	0.047777776	0.044938739	1448.862183	17.74581528	5.45134449
1986	-83.23541099	35.11435186	0	0.528925598	0.328014642	0	0.005916311	7.17E-05	3.59E-05	0.920740724	0.911447585	0.027777776	0.036704887	1258.971924	27.58489609	6.270633221
1987	-83.53269429	35.23780685	0	0.322314054	0.23170425	0	0.000788841	3.59E-05	7.17E-05	0.92481482	0.937474191	0.01802469	0.029855287	1310.530884	26.28874016	1.092972279
1988	-82.81684845	35.58401859	0	0.11570248	0.169421643	0	0.0641113	0.001577683	0.001577683	0.914074123	0.538866341	0.07	0.240475297	1001.200012	16.51362991	0.034391589
1989	-84.03212426	35.35766426	0	0.181818187	0.160063103	0	0.011438201	0	0	0.860864162	0.851524353	0.044074073	0.048541773	1245.04541	13.87256527	4.920148849
1990	-82.8843286	35.76686687	0	0.471074373	0.464376628	0	0.023342537	0.00050199	0.007493994	0.878641963	0.719498813	0.034444444	0.123763926	816.428894	7.770022869	0.244711965
1991	-83.50002565	35.15076779	0	0.512396693	0.24669224	0	0.044999819	0.002438237	0.030226972	0.958888829	0.747967958	0.02	0.11908225	901.8376465	30.59077644	0.082254589
1992	-83.05214114	35.66315073	0	0.636363626	0.371436775	0	0.007888415	0.000107569	7.17E-05	0.834938288	0.858001769	0.033580247	0.039529335	923.916626	18.28488159	1.0334512
1993	-82.73529407	35.31015544	0	0.371900827	0.483237118	0	0.001541827	0	3.59E-05	0.922962964	0.905823231	0.03074074	0.027578713	863.4329834	16.29935837	4.758330822
1994	-83.236862	35.1937745	0	0.30578512	0.338628143	0	0.004697192	0.000250995	0.000717129	0.907407403	0.865132451	0.018765431	0.055988718	1115.849854	25.94776154	4.178051949
1995	-83.21696963	35.16644513	0	0.297520667	0.265337586	0.008264462	0.023736957	0.000537846	0.001254975	0.866419733	0.827526033	0.050617285	0.090920061	1269.522461	3.676331997	0.878923357
1996	-83.90215933	35.07300055	0	0.438016534	0.249811754	0	0.029509842	0.00050199	0.002796802	0.973086417	0.808560252	0.006666667	0.071717136	614.859314	11.40762806	1.835605979
1997	-83.28821438	35.00647998	0	0.090909094	0.319014668	0.016528925	0.028290724	0.001434257	0.004733049	0.845308602	0.821089685	0.027654322	0.102985345	1168.577271	19.33726501	5.320785522
1998	-82.5325724	36.00300058	0	0.206611574	0.383018404	0.074380167	0.034601457	0.003944207	0.001326688	0.539135814	0.767031312	0.21567902	0.097376674	822.0203857	22.87708282	4.826388359
1999	-81.70307183	36.43875808	0	0.247933879	0.286277741	0	0.025493922	7.17E-05	0.00050199	0.89938271	0.772652447	0.045555554	0.119361505	1114.620605	15.23072529	0.166202694
[truncated: 8,001 more rows]
